# Supplementary material for: Hepatitis C Virus Protein Interaction Network Analysis Based on Hepatocellular Carcinoma
Source: PLoS One. 2016 Apr 26;11(4):e0153882. doi: 10.1371/journal.pone.0153882 (PMC4846009; doi:10.1371/journal.pone.0153882)
Supplement: S1 Table — (XLSX) [file pone.0153882.s001.xlsx]

## Sheet: Sheet1
Table S1. All interactors of HCV proteins
HCV protein	Interactor	Gene ID	Official Full Name	Other Aliases
CORE	CREBBP	1387	CREB binding protein	CBP|KAT3A|RSTS
CORE	EP300	2033	E1A binding protein p300	KAT3B|RSTS2|p300
CORE	JAK1	3716	Janus kinase 1	JAK1A|JAK1B|JTK3
CORE	JAK2	3717	Janus kinase 2	JTK10|THCYT3
CORE	SMAD3	4088	SMAD family member 3	HSPC193|HsT17436|JV15-2|LDS1C|LDS3|MADH3
CORE	CDKN1A	1026	cyclin-dependent kinase inhibitor 1A (p21, Cip1)	CAP20|CDKN1|CIP1|MDA-6|P21|SDI1|WAF1|p21CIP1
CORE	FAS	355	Fas cell surface death receptor	ALPS1A|APO-1|APT1|CD95|FAS1|FASTM|TNFRSF6
CORE	TP73	7161	tumor protein p73	P73
CORE	COL4A2	1284	collagen, type IV, alpha 2	ICH|POREN2
CORE	FADD	8772	Fas (TNFRSF6)-associated via death domain	MORT1
CORE	PML	5371	promyelocytic leukemia	MYL|PP8675|RNF71|TRIM19
CORE	RXRA	6256	retinoid X receptor, alpha	NR2B1
CORE	STAT1	6772	signal transducer and activator of transcription 1, 91kDa	CANDF7|IMD31A|IMD31B|IMD31C|ISGF-3|STAT91
CORE	STAT3	6774	signal transducer and activator of transcription 3 (acute-phase response factor)	ADMIO|APRF|HIES
CORE	TRAF2	7186	TNF receptor-associated factor 2	MGC:45012|TRAP|TRAP3
CORE	ACP1	52	acid phosphatase 1, soluble	HAAP
CORE	ACY3	91703	aspartoacylase (aminocyclase) 3	ACY-3|HCBP1
CORE	AGRN	375790	agrin	CMSPPD
CORE	APOA2	336	apolipoprotein A-II	Apo-AII|ApoA-II|apoAII
CORE	BCAR1	9564	breast cancer anti-estrogen resistance 1	CAS|CAS1|CASS1|CRKAS|P130Cas
CORE	C1QBP	708	complement component 1, q subcomponent binding protein	GC1QBP|HABP1|SF2p32|gC1Q-R|gC1qR|p32
CORE	CCNH	902	cyclin H	CAK|CycH|p34|p37
CORE	CD68	968	CD68 molecule	GP110|LAMP4|SCARD1
CORE	CFL1	1072	cofilin 1 (non-muscle)	CFL|HEL-S-15
CORE	CREB3	10488	cAMP responsive element binding protein 3	LUMAN|LZIP|sLZIP
CORE	DDX3X	1654	DEAD (Asp-Glu-Ala-Asp) box helicase 3, X-linked	CAP-Rf|DBX|DDX14|DDX3|HLP2
CORE	DDX3Y	8653	DEAD (Asp-Glu-Ala-Asp) box helicase 3, Y-linked	DBY
CORE	DDX5	1655	DEAD (Asp-Glu-Ala-Asp) box helicase 5	G17P1|HLR1|HUMP68|p68
CORE	DICER1	23405	dicer 1, ribonuclease type III	DCR1|Dicer|Dicer1e|HERNA|K12H4.8-LIKE|MNG1|RMSE2
CORE	EGFL7	51162	EGF-like-domain, multiple 7	NEU1|VE-STATIN|ZNEU1
CORE	EIF2AK2	5610	eukaryotic translation initiation factor 2-alpha kinase 2	EIF2AK1|PKR|PPP1R83|PRKR
CORE	FBLN2	2199	fibulin 2	-
CORE	FBLN5	10516	fibulin 5	ADCL2|ARCL1A|ARMD3|DANCE|EVEC|FIBL-5|UP50
CORE	FKBP7	51661	FK506 binding protein 7	FKBP23|PPIase
CORE	FUNDC2	65991	FUN14 domain containing 2	DC44|HCBP6|HCC3|PD03104
CORE	GAPDH	2597	glyceraldehyde-3-phosphate dehydrogenase	G3PD|GAPD|HEL-S-162eP
CORE	GLRX3	10539	glutaredoxin 3	GLRX4|GRX3|GRX4|PICOT|TXNL2|TXNL3
CORE	GRN	2896	granulin	CLN11|GEP|GP88|PCDGF|PEPI|PGRN
CORE	HIVEP2	3097	human immunodeficiency virus type I enhancer binding protein 2	HIV-EP2|MBP-2|MIBP1|SHN2|ZAS2|ZNF40B
CORE	HLA-A	3105	major histocompatibility complex, class I, A	HLAA
CORE	HLA-E	3133	major histocompatibility complex, class I, E	EA1.2|EA2.1|HLA-6.2|MHC|QA1
CORE	HNRNPK	3190	heterogeneous nuclear ribonucleoprotein K	CSBP|HNRPK|TUNP
CORE	HOXD8	3234	homeobox D8	HOX4|HOX4E|HOX5.4
CORE	HSPD1	3329	heat shock 60kDa protein 1 (chaperonin)	CPN60|GROEL|HLD4|HSP-60|HSP60|HSP65|HuCHA60|SPG13
CORE	KPNA1	3836	karyopherin alpha 1 (importin alpha 5)	IPOA5|NPI-1|RCH2|SRP1
CORE	KRT18	3875	keratin 18	CYK18|K18
CORE	KRT19	3880	keratin 19	CK19|K19|K1CS
CORE	KRT8	3856	keratin 8	CARD2|CK-8|CK8|CYK8|K2C8|K8|KO
CORE	LPXN	9404	leupaxin	LDPL
CORE	LRRTM1	347730	leucine rich repeat transmembrane neuronal 1	-
CORE	LTBP4	8425	latent transforming growth factor beta binding protein 4	ARCL1C|LTBP-4|LTBP4L|LTBP4S
CORE	LTBR	4055	lymphotoxin beta receptor (TNFR superfamily, member 3)	CD18|D12S370|LT-BETA-R|TNF-R-III|TNFCR|TNFR-RP|TNFR2-RP|TNFR3|TNFRSF3
CORE	MAGED1	9500	melanoma antigen family D, 1	DLXIN-1|NRAGE
CORE	MCL1	4170	myeloid cell leukemia 1	BCL2L3|EAT|MCL1-ES|MCL1L|MCL1S|Mcl-1|TM|bcl2-L-3|mcl1/EAT
CORE	MEGF6	1953	multiple EGF-like-domains 6	EGFL3
CORE	MMRN2	79812	multimerin 2	EMILIN-3|EMILIN3|ENDOGLYX-1
CORE	NPM1	4869	nucleophosmin (nucleolar phosphoprotein B23, numatrin)	B23|NPM
CORE	NR4A1	3164	nuclear receptor subfamily 4, group A, member 1	GFRP1|HMR|N10|NAK-1|NGFIB|NP10|NUR77|TR3
CORE	PABPN1	8106	poly(A) binding protein, nuclear 1	OPMD|PAB2|PABII|PABP-2|PABP2
CORE	PAK4	10298	p21 protein (Cdc42/Rac)-activated kinase 4	-
CORE	PLSCR1	5359	phospholipid scramblase 1	MMTRA1B
CORE	PPARA	5465	peroxisome proliferator-activated receptor alpha	NR1C1|PPAR|PPARalpha|hPPAR
CORE	PSME3	10197	proteasome (prosome, macropain) activator subunit 3 (PA28 gamma; Ki)	HEL-S-283|Ki|PA28-gamma|PA28G|PA28gamma|REG-GAMMA
CORE	RNF31	55072	ring finger protein 31	HOIP|ZIBRA
CORE	RSF1	51773	remodeling and spacing factor 1	HBXAP|RSF-1|XAP8|p325
CORE	SETD2	29072	SET domain containing 2	HBP231|HIF-1|HIP-1|HYPB|KMT3A|SET2|p231HBP
CORE	SLC22A7	10864	solute carrier family 22 (organic anion transporter), member 7	NLT|OAT2
CORE	SLC31A2	1318	solute carrier family 31 (copper transporter), member 2	COPT2|CTR2|hCTR2
CORE	SP110	3431	SP110 nuclear body protein	IFI41|IFI75|IPR1|VODI
CORE	TAF11	6882	TAF11 RNA polymerase II, TATA box binding protein (TBP)-associated factor, 28kDa	MGC:15243|TAF2I|TAFII28
CORE	TATDN1	83940	TatD DNase domain containing 1	-
CORE	TBP	6908	TATA box binding protein	GTF2D|GTF2D1|HDL4|SCA17|TFIID
CORE	TLR2	7097	toll-like receptor 2	CD282|TIL4
CORE	TNF	7124	tumor necrosis factor	DIF|TNF-alpha|TNFA|TNFSF2
CORE	TNFRSF1A	7132	tumor necrosis factor receptor superfamily, member 1A	CD120a|FPF|MS5|TBP1|TNF-R|TNF-R-I|TNF-R55|TNFAR|TNFR1|TNFR1-d2|TNFR55|TNFR60|p55|p55-R|p60
CORE	TP53	7157	tumor protein p53	BCC7|LFS1|P53|TRP53
CORE	TP53BP2	7159	tumor protein p53 binding protein 2	53BP2|ASPP2|BBP|P53BP2|PPP1R13A
CORE	TRADD	8717	TNFRSF1A-associated via death domain	Hs.89862
CORE	TSN	7247	translin	BCLF-1|C3PO|RCHF1|REHF-1|TBRBP|TRSLN
CORE	VIM	7431	vimentin	CTRCT30|HEL113
CORE	VWF	7450	von Willebrand factor	F8VWF|VWD
CORE	YWHAB	7529	tyrosine 3-monooxygenase/tryptophan 5-monooxygenase activation protein, beta	GW128|HEL-S-1|HS1|KCIP-1|YWHAA
CORE	YWHAE	7531	tyrosine 3-monooxygenase/tryptophan 5-monooxygenase activation protein, epsilon	14-3-3E|HEL2|KCIP-1|MDCR|MDS
CORE	YWHAZ	7534	tyrosine 3-monooxygenase/tryptophan 5-monooxygenase activation protein, zeta	14-3-3-zeta|HEL-S-3|HEL4|KCIP-1|YWHAD
CORE	YY1	7528	YY1 transcription factor	DELTA|INO80S|NF-E1|UCRBP|YIN-YANG-1
CORE	ZNF271P	10778	zinc finger protein 271, pseudogene	HZF7|ZNF271|ZNFEB
E1	JUN	3725	jun proto-oncogene	AP-1|AP1|c-Jun
E1	CALR	811	calreticulin	CRT|HEL-S-99n|RO|SSA|cC1qR
E1	CANX	821	calnexin	CNX|IP90|P90
E1	CD209	30835	CD209 molecule	CDSIGN|CLEC4L|DC-SIGN|DC-SIGN1
E1	CLEC4M	10332	C-type lectin domain family 4, member M	CD209L|CD299|DC-SIGN2|DC-SIGNR|DCSIGNR|HP10347|L-SIGN|LSIGN
E1	HSPA5	3309	heat shock 70kDa protein 5 (glucose-regulated protein, 78kDa)	BIP|GRP78|HEL-S-89n|MIF2
E1	LTF	4057	lactotransferrin	GIG12|HEL110|HLF2|LF
E1	NR4A1	3164	nuclear receptor subfamily 4, group A, member 1	GFRP1|HMR|N10|NAK-1|NGFIB|NP10|NUR77|TR3
E1	PFN1	5216	profilin 1	ALS18
E1	SETD2	29072	SET domain containing 2	HBP231|HIF-1|HIP-1|HYPB|KMT3A|SET2|p231HBP
E1	TMSB4X	7114	thymosin beta 4, X-linked	FX|PTMB4|TB4X|TMSB4
E2	ITGB1	3688	integrin, beta 1 (fibronectin receptor, beta polypeptide, antigen CD29 includes MDF2, MSK12)	CD29|FNRB|GPIIA|MDF2|MSK12|VLA-BETA|VLAB
E2	CALR	811	calreticulin	CRT|HEL-S-99n|RO|SSA|cC1qR
E2	CANX	821	calnexin	CNX|IP90|P90
E2	CD209	30835	CD209 molecule	CDSIGN|CLEC4L|DC-SIGN|DC-SIGN1
E2	CD81	975	CD81 molecule	CVID6|S5.7|TAPA1|TSPAN28
E2	CLEC4M	10332	C-type lectin domain family 4, member M	CD209L|CD299|DC-SIGN2|DC-SIGNR|DCSIGNR|HP10347|L-SIGN|LSIGN
E2	EIF2AK2	5610	eukaryotic translation initiation factor 2-alpha kinase 2	EIF2AK1|PKR|PPP1R83|PRKR
E2	EIF2AK3	9451	eukaryotic translation initiation factor 2-alpha kinase 3	PEK|PERK|WRS
E2	FAM135A	57579	family with sequence similarity 135, member A	KIAA1411
E2	HOXD8	3234	homeobox D8	HOX4|HOX4E|HOX5.4
E2	HSPA5	3309	heat shock 70kDa protein 5 (glucose-regulated protein, 78kDa)	BIP|GRP78|HEL-S-89n|MIF2
E2	LTF	4057	lactotransferrin	GIG12|HEL110|HLF2|LF
E2	NR4A1	3164	nuclear receptor subfamily 4, group A, member 1	GFRP1|HMR|N10|NAK-1|NGFIB|NP10|NUR77|TR3
E2	PSMA6	5687	proteasome (prosome, macropain) subunit, alpha type, 6	IOTA|PROS27|p27K
E2	SCARB1	949	scavenger receptor class B, member 1	CD36L1|CLA-1|CLA1|HDLQTL6|SR-BI|SRB1
E2	SDC2	6383	syndecan 2	CD362|HSPG|HSPG1|SYND2
E2	SETD2	29072	SET domain containing 2	HBP231|HIF-1|HIP-1|HYPB|KMT3A|SET2|p231HBP
E2	SMEK2	57223	SMEK homolog 2, suppressor of mek1 (Dictyostelium)	FLFL2|PP4R3B|PSY2|smk1
E2	TF	7018	transferrin	PRO1557|PRO2086|TFQTL1
F	AGT	183	angiotensinogen (serpin peptidase inhibitor, clade A, member 8)	ANHU|SERPINA8
F	AZGP1	563	alpha-2-glycoprotein 1, zinc-binding	ZA2G|ZAG
F	PCNXL4	64430	pecanex-like 4 (Drosophila)	C14orf135|FBP2
F	CTSB	1508	cathepsin B	APPS|CPSB
F	MPDU1	9526	mannose-P-dolichol utilization defect 1	CDGIF|HBEBP2BPA|Lec35|My008|PP3958|PQLC5|SL15
F	PFDN2	5202	prefoldin subunit 2	PFD2
F	PFDN5	5204	prefoldin subunit 5	MM-1|MM1|PFD5
F	RAB14	51552	RAB14, member RAS oncogene family	FBP|RAB-14
F	SERPINC1	462	serpin peptidase inhibitor, clade C (antithrombin), member 1	AT3|AT3D|ATIII|THPH7
F	ST3GAL1	6482	ST3 beta-galactoside alpha-2,3-sialyltransferase 1	Gal-NAc6S|SIAT4A|SIATFL|ST3GalA|ST3GalA.1|ST3GalIA|ST3GalIA,1|ST3O
F	VTN	7448	vitronectin	V75|VN|VNT
F	ZG16	653808	zymogen granule protein 16	JCLN|JCLN1|ZG16A
F	ZNF83	55769	zinc finger protein 83	HPF1|ZNF816B
NS2	C7	730	complement component 7	-
NS2	CIDEB	27141	cell death-inducing DFFA-like effector b	-
NS2	FBLN5	10516	fibulin 5	ADCL2|ARCL1A|ARMD3|DANCE|EVEC|FIBL-5|UP50
NS2	HOXD8	3234	homeobox D8	HOX4|HOX4E|HOX5.4
NS2	NR4A1	3164	nuclear receptor subfamily 4, group A, member 1	GFRP1|HMR|N10|NAK-1|NGFIB|NP10|NUR77|TR3
NS2	POU3F2	5454	POU class 3 homeobox 2	BRN2|N-Oct3|OCT7|OTF-7|OTF7|POUF3|brn-2|oct-7
NS2	SETD2	29072	SET domain containing 2	HBP231|HIF-1|HIP-1|HYPB|KMT3A|SET2|p231HBP
NS2	TRIM27	5987	tripartite motif containing 27	RFP|RNF76
NS3	STAT3	6774	signal transducer and activator of transcription 3 (acute-phase response factor)	ADMIO|APRF|HIES
NS3	CASP8	841	caspase 8, apoptosis-related cysteine peptidase	ALPS2B|CAP4|Casp-8|FLICE|MACH|MCH5
NS3	ARNT	405	aryl hydrocarbon receptor nuclear translocator	HIF-1-beta|HIF-1beta|HIF1-beta|HIF1B|HIF1BETA|TANGO|bHLHe2
NS3	FN1	2335	fibronectin 1	CIG|ED-B|FINC|FN|FNZ|GFND|GFND2|LETS|MSF
NS3	JUN	3725	jun proto-oncogene	AP-1|AP1|c-Jun
NS3	LAMA5	3911	laminin, alpha 5	-
NS3	LAMB2	3913	laminin, beta 2 (laminin S)	LAMS|NPHS5
NS3	LAMC3	10319	laminin, gamma 3	OCCM
NS3	ACTN1	87	actinin, alpha 1	BDPLT15
NS3	ACTN2	88	actinin, alpha 2	CMD1AA
NS3	AEBP1	165	AE binding protein 1	ACLP
NS3	ALG13	79868	ALG13, UDP-N-acetylglucosaminyltransferase subunit	CDG1S|CXorf45|GLT28D1|MDS031|TDRD13|YGL047W
NS3	ANKRD12	23253	ankyrin repeat domain 12	ANCO-2|ANCO1|GAC-1|Nbla00144
NS3	ANKRD28	23243	ankyrin repeat domain 28	PITK|PPP1R65
NS3	ARFIP2	23647	ADP-ribosylation factor interacting protein 2	POR1
NS3	ARHGEF6	9459	Rac/Cdc42 guanine nucleotide exchange factor (GEF) 6	COOL2|Cool-2|MRX46|PIXA|alpha-PIX|alphaPIX
NS3	SRRT	51593	serrate, RNA effector molecule	ARS2|ASR2|serrate
NS3	ASXL1	171023	additional sex combs like transcriptional regulator 1	BOPS|MDS
NS3	B2M	567	beta-2-microglobulin	-
NS3	BCAN	63827	brevican	BEHAB|CSPG7
NS3	BCKDK	10295	branched chain ketoacid dehydrogenase kinase	BCKDKD|BDK
NS3	BCL2A1	597	BCL2-related protein A1	ACC-1|ACC-2|BCL2L5|BFL1|GRS|HBPA1
NS3	BCL6	604	B-cell CLL/lymphoma 6	BCL5|BCL6A|LAZ3|ZBTB27|ZNF51
NS3	BEND5	79656	BEN domain containing 5	C1orf165
NS3	BZRAP1	9256	benzodiazepine receptor (peripheral) associated protein 1	PBR-IP|PRAX-1|PRAX1|RIM-BP1|RIMBP1
NS3	FAM208B	54906	family with sequence similarity 208, member B	C10orf18|bA318E3.2
NS3	FAM178A	55719	family with sequence similarity 178, member A	C10orf6
NS3	KANSL2	54934	KAT8 regulatory NSL complex subunit 2	C12orf41|NSL2
NS3	VPS9D1	9605	VPS9 domain containing 1	ATP-BL|C16orf7
NS3	C19orf66	55337	chromosome 19 open reading frame 66	-
NS3	C1orf94	84970	chromosome 1 open reading frame 94	-
NS3	MSANTD3	91283	Myb/SANT-like DNA-binding domain containing 3	C9orf30
NS3	CALCOCO2	10241	calcium binding and coiled-coil domain 2	NDP52
NS3	CBY1	25776	chibby homolog 1 (Drosophila)	C22orf2|CBY|HS508I15A|PGEA1|PIGEA-14|PIGEA14|arb1
NS3	CEP85	64793	centrosomal protein 85kDa	CCDC21
NS3	CCDC37	348807	coiled-coil domain containing 37	MIA1
NS3	SPICE1	152185	spindle and centriole associated protein 1	CCDC52|SPICE
NS3	CCDC66	285331	coiled-coil domain containing 66	-
NS3	CCHCR1	54535	coiled-coil alpha-helical rod protein 1	C6orf18|HCR|SBP
NS3	CD5L	922	CD5 molecule-like	AIM|API6|PRO229|SP-ALPHA|Spalpha
NS3	CDC23	8697	cell division cycle 23	ANAPC8|APC8|CUT23
NS3	CELSR2	1952	cadherin, EGF LAG seven-pass G-type receptor 2	CDHF10|EGFL2|Flamingo1|MEGF3
NS3	CEP152	22995	centrosomal protein 152kDa	MCPH4|MCPH9|SCKL5
NS3	CEP192	55125	centrosomal protein 192kDa	PPP1R62
NS3	CFP	5199	complement factor properdin	BFD|PFC|PFD|PROPERDIN
NS3	CHPF	79586	chondroitin polymerizing factor	CHSY2|CSS2
NS3	CORO1B	57175	coronin, actin binding protein, 1B	CORONIN-2
NS3	CSNK2B	1460	casein kinase 2, beta polypeptide	CK2B|CK2N|CSK2B|G5A
NS3	CTGF	1490	connective tissue growth factor	CCN2|HCS24|IGFBP8|NOV2
NS3	DEAF1	10522	DEAF1 transcription factor	MRD24|NUDR|SPN|ZMYND5
NS3	DES	1674	desmin	CSM1|CSM2|LGMD2R
NS3	DLAT	1737	dihydrolipoamide S-acetyltransferase	DLTA|PDC-E2|PDCE2
NS3	DOCK7	85440	dedicator of cytokinesis 7	EIEE23|ZIR2
NS3	DPF1	8193	D4, zinc and double PHD fingers family 1	BAF45b|NEUD4|neuro-d4
NS3	DPP7	29952	dipeptidyl-peptidase 7	DPP2|DPPII|QPP
NS3	EEF1A1	1915	eukaryotic translation elongation factor 1 alpha 1	CCS-3|CCS3|EE1A1|EEF-1|EEF1A|EF-Tu|EF1A|GRAF-1EF|HNGC:16303|LENG7|PTI1|eEF1A-1
NS3	EFEMP1	2202	EGF containing fibulin-like extracellular matrix protein 1	DHRD|DRAD|FBLN3|FBNL|FIBL-3|MLVT|MTLV|S1-5
NS3	EFEMP2	30008	EGF containing fibulin-like extracellular matrix protein 2	ARCL1B|FBLN4|MBP1|UPH1
NS3	EIF1	10209	eukaryotic translation initiation factor 1	A121|EIF-1|EIF1A|ISO1|SUI1
NS3	EIF4ENIF1	56478	eukaryotic translation initiation factor 4E nuclear import factor 1	4E-T|Clast4
NS3	ERC1	23085	ELKS/RAB6-interacting/CAST family member 1	Cast2|ELKS|ERC-1|RAB6IP2
NS3	FAM120B	84498	family with sequence similarity 120B	CCPG|KIAA1838|PGCC1|dJ894D12.1
NS3	FAM65A	79567	family with sequence similarity 65, member A	-
NS3	FBF1	85302	Fas (TNFRSF6) binding factor 1	Alb|FBF-1
NS3	FBLN1	2192	fibulin 1	FBLN|FIBL1
NS3	FBLN2	2199	fibulin 2	-
NS3	FBLN5	10516	fibulin 5	ADCL2|ARCL1A|ARMD3|DANCE|EVEC|FIBL-5|UP50
NS3	FBN1	2200	fibrillin 1	ACMICD|ECTOL1|FBN|GPHYSD2|MASS|MFS1|OCTD|SGS|SSKS|WMS|WMS2
NS3	FBN3	84467	fibrillin 3	-
NS3	FES	2242	FES proto-oncogene, tyrosine kinase	FPS
NS3	FIGNL1	63979	fidgetin-like 1	-
NS3	FLAD1	80308	flavin adenine dinucleotide synthetase 1	FAD1|FADS
NS3	FRMPD4	9758	FERM and PDZ domain containing 4	PDZD10|PDZK10
NS3	FRS3	10817	fibroblast growth factor receptor substrate 3	FRS2-beta|FRS2B|FRS2beta|SNT-2|SNT2
NS3	FTH1	2495	ferritin, heavy polypeptide 1	FHC|FTH|FTHL6|HFE5|PIG15|PLIF
NS3	FUCA2	2519	fucosidase, alpha-L- 2, plasma	dJ20N2.5
NS3	GAA	2548	glucosidase, alpha; acid	LYAG
NS3	GBP2	2634	guanylate binding protein 2, interferon-inducible	-
NS3	GFAP	2670	glial fibrillary acidic protein	-
NS3	GNB2	2783	guanine nucleotide binding protein (G protein), beta polypeptide 2	-
NS3	GON4L	54856	gon-4-like (C. elegans)	GON-4|GON4|YARP
NS3	HIST3H2BB	128312	histone cluster 3, H2bb	H2Bb
NS3	HIST4H4	121504	histone cluster 4, H4	H4/p
NS3	HIVEP2	3097	human immunodeficiency virus type I enhancer binding protein 2	HIV-EP2|MBP-2|MIBP1|SHN2|ZAS2|ZNF40B
NS3	HNRNPK	3190	heterogeneous nuclear ribonucleoprotein K	CSBP|HNRPK|TUNP
NS3	HOMER3	9454	homer homolog 3 (Drosophila)	HOMER-3|VESL3
NS3	IKBKE	9641	inhibitor of kappa light polypeptide gene enhancer in B-cells, kinase epsilon	IKK-E|IKK-i|IKKE|IKKI
NS3	INF2	64423	inverted formin, FH2 and WH2 domain containing	C14orf151|C14orf173|CMTDIE|FSGS5|pp9484
NS3	INO80E	283899	INO80 complex subunit E	CCDC95
NS3	DCAF6	55827	DDB1 and CUL4 associated factor 6	1200006M05Rik|ARCAP|IQWD1|MSTP055|NRIP|PC326
NS3	IRF3	3661	interferon regulatory factor 3	-
NS3	ITGB4	3691	integrin, beta 4	CD104
NS3	JAG2	3714	jagged 2	HJ2|SER2
NS3	KHDRBS1	10657	KH domain containing, RNA binding, signal transduction associated 1	Sam68|p62|p68
NS3	KIAA1549	57670	KIAA1549	-
NS3	KIAA2022	340533	KIAA2022	MRX98|XPN
NS3	KIF17	57576	kinesin family member 17	KIF17B|KIF3X|KLP-2|OSM-3
NS3	KIF7	374654	kinesin family member 7	ACLS|HLS2|JBTS12|UNQ340
NS3	KPNA1	3836	karyopherin alpha 1 (importin alpha 5)	IPOA5|NPI-1|RCH2|SRP1
NS3	L3MBTL3	84456	l(3)mbt-like 3 (Drosophila)	MBT-1|MBT1
NS3	LDB1	8861	LIM domain binding 1	CLIM2|NLI
NS3	LRRC7	57554	leucine rich repeat containing 7	DENSIN
NS3	LRRCC1	85444	leucine rich repeat and coiled-coil centrosomal protein 1	CLERC|SAP2|VFL1
NS3	LTBP4	8425	latent transforming growth factor beta binding protein 4	ARCL1C|LTBP-4|LTBP4L|LTBP4S
NS3	LZTS2	84445	leucine zipper, putative tumor suppressor 2	LAPSER1
NS3	MAGED1	9500	melanoma antigen family D, 1	DLXIN-1|NRAGE
NS3	MAPK7	5598	mitogen-activated protein kinase 7	BMK1|ERK4|ERK5|PRKM7
NS3	MBP	4155	myelin basic protein	-
NS3	MEGF8	1954	multiple EGF-like-domains 8	C19orf49|CRPT2|EGFL4|SBP1
NS3	MLLT4	4301	myeloid/lymphoid or mixed-lineage leukemia (trithorax homolog, Drosophila); translocated to, 4	AF6
NS3	MLXIP	22877	MLX interacting protein	MIR|MONDOA|bHLHe36
NS3	MORC4	79710	MORC family CW-type zinc finger 4	ZCW4|ZCWCC2|dJ75H8.2
NS3	MORF4L1	10933	mortality factor 4 like 1	Eaf3|HsT17725|MEAF3|MORFRG15|MRG15|S863-6
NS3	MVP	9961	major vault protein	LRP|VAULT1
NS3	NAP1L1	4673	nucleosome assembly protein 1-like 1	NAP1|NAP1L|NRP
NS3	NAP1L2	4674	nucleosome assembly protein 1-like 2	BPX
NS3	NCAN	1463	neurocan	CSPG3
NS3	NDC80	10403	NDC80 kinetochore complex component	HEC|HEC1|HsHec1|KNTC2|TID3|hsNDC80
NS3	NEFL	4747	neurofilament, light polypeptide	CMT1F|CMT2E|NF-L|NF68|NFL|PPP1R110
NS3	NEFM	4741	neurofilament, medium polypeptide	NEF3|NF-M|NFM
NS3	NELL1	4745	NEL-like 1 (chicken)	IDH3GL|NRP1
NS3	NELL2	4753	NEL-like 2 (chicken)	NRP2
NS3	NID1	4811	nidogen 1	NID
NS3	NID2	22795	nidogen 2 (osteonidogen)	NID-2
NS3	NOTCH1	4851	notch 1	AOS5|AOVD1|TAN1|hN1
NS3	GLYR1	84656	glyoxylate reductase 1 homolog (Arabidopsis)	BM045|HIBDL|N-PAC|NP60
NS3	NUP62	23636	nucleoporin 62kDa	IBSN|SNDI|p62
NS3	OBSCN	84033	obscurin, cytoskeletal calmodulin and titin-interacting RhoGEF	ARHGEF30|UNC89
NS3	PARP4	143	poly (ADP-ribose) polymerase family, member 4	ADPRTL1|ARTD4|PARP-4|PARPL|PH5P|VAULT3|VPARP|VWA5C|p193
NS3	PCYT2	5833	phosphate cytidylyltransferase 2, ethanolamine	ET
NS3	PDE4DIP	9659	phosphodiesterase 4D interacting protein	CMYA2|MMGL
NS3	PDLIM5	10611	PDZ and LIM domain 5	ENH|ENH1|LIM
NS3	PICK1	9463	protein interacting with PRKCA 1	PICK|PRKCABP
NS3	PKNOX1	5316	PBX/knotted 1 homeobox 1	PREP1|pkonx1c
NS3	PLEKHG4	25894	pleckstrin homology domain containing, family G (with RhoGef domain) member 4	ARHGEF44|PRTPHN1|SCA4
NS3	PNPLA8	50640	patatin-like phospholipase domain containing 8	IPLA2(GAMMA)|IPLA2-2|IPLA2G|iPLA2gamma
NS3	PRKACA	5566	protein kinase, cAMP-dependent, catalytic, alpha	PKACA
NS3	PRM1	5619	protamine 1	CT94.1|P1
NS3	PRMT1	3276	protein arginine methyltransferase 1	ANM1|HCP1|HRMT1L2|IR1B4
NS3	PRMT5	10419	protein arginine methyltransferase 5	HRMT1L5|IBP72|JBP1|SKB1|SKB1Hs
NS3	PRRC1	133619	proline-rich coiled-coil 1	-
NS3	PSMB8	5696	proteasome (prosome, macropain) subunit, beta type, 8	ALDD|D6S216|D6S216E|JMP|LMP7|NKJO|PSMB5i|RING10
NS3	PSMB9	5698	proteasome (prosome, macropain) subunit, beta type, 9	LMP2|PSMB6i|RING12|beta1i
NS3	PSME3	10197	proteasome (prosome, macropain) activator subunit 3 (PA28 gamma; Ki)	HEL-S-283|Ki|PA28-gamma|PA28G|PA28gamma|REG-GAMMA
NS3	PTBP2	58155	polypyrimidine tract binding protein 2	PTBLP|brPTB|nPTB
NS3	PTPRN2	5799	protein tyrosine phosphatase, receptor type, N polypeptide 2	IA-2beta|IAR|ICAAR|PTPRP|R-PTP-N2
NS3	RABEP1	9135	rabaptin, RAB GTPase binding effector protein 1	RAB5EP|RABPT5
NS3	RAI14	26064	retinoic acid induced 14	NORPEG|RAI13
NS3	RASAL2	9462	RAS protein activator like 2	NGAP
NS3	RBM4	5936	RNA binding motif protein 4	LARK|RBM4A|ZCCHC21|ZCRB3A
NS3	RCN3	57333	reticulocalbin 3, EF-hand calcium binding domain	RLP49
NS3	ARHGEF28	64283	Rho guanine nucleotide exchange factor (GEF) 28	RGNEF|RIP2|p190RHOGEF
NS3	ARHGAP32	9743	Rho GTPase activating protein 32	GC-GAP|GRIT|PX-RICS|RICS|p200RhoGAP|p250GAP
NS3	RINT1	60561	RAD50 interactor 1	RINT-1
NS3	RNF31	55072	ring finger protein 31	HOIP|ZIBRA
NS3	ROGDI	79641	rogdi homolog (Drosophila)	KTZS
NS3	RSPH3	83861	radial spoke 3 homolog (Chlamydomonas)	RSHL2|RSP3|dJ111C20.1
NS3	RUSC2	9853	RUN and SH3 domain containing 2	Iporin
NS3	SBF1	6305	SET binding factor 1	CMT4B3|DENND7A|MTMR5
NS3	SDCCAG8	10806	serologically defined colon cancer antigen 8	BBS16|CCCAP|CCCAP SLSN7|NPHP10|NY-CO-8|SLSN7|hCCCAP
NS3	SECISBP2	79048	SECIS binding protein 2	SBP2
NS3	SEPT10	151011	septin 10	-
NS3	SERPINF2	5345	serpin peptidase inhibitor, clade F (alpha-2 antiplasmin, pigment epithelium derived factor), member 2	A2AP|AAP|ALPHA-2-PI|API|PLI
NS3	SERPING1	710	serpin peptidase inhibitor, clade G (C1 inhibitor), member 1	C1IN|C1INH|C1NH|HAE1|HAE2
NS3	SERTAD1	29950	SERTA domain containing 1	SEI1|TRIP-Br1
NS3	SESTD1	91404	SEC14 and spectrin domains 1	SOLO
NS3	SF3B2	10992	splicing factor 3b, subunit 2, 145kDa	Cus1|SAP145|SF3B145|SF3b1|SF3b150
NS3	SIAH1	6477	siah E3 ubiquitin protein ligase 1	SIAH1A
NS3	SLIT1	6585	slit homolog 1 (Drosophila)	MEGF4|SLIL1|SLIT-1|SLIT3
NS3	SLIT2	9353	slit homolog 2 (Drosophila)	SLIL3|Slit-2
NS3	SLIT3	6586	slit homolog 3 (Drosophila)	MEGF5|SLIL2|SLIT1|Slit-3|slit2
NS3	SMAD3	4088	SMAD family member 3	HSPC193|HsT17436|JV15-2|LDS1C|LDS3|MADH3
NS3	SMURF2	64750	SMAD specific E3 ubiquitin protein ligase 2	-
NS3	SNRPD1	6632	small nuclear ribonucleoprotein D1 polypeptide 16kDa	HsT2456|SMD1|SNRPD|Sm-D1
NS3	SNX4	8723	sorting nexin 4	ATG24B
NS3	SPOCK3	50859	sparc/osteonectin, cwcv and kazal-like domains proteoglycan (testican) 3	HSAJ1454|TES-3|TICN3
NS3	SPON1	10418	spondin 1, extracellular matrix protein	VSGP/F-spondin|f-spondin
NS3	SRPX2	27286	sushi-repeat containing protein, X-linked 2	BPP|CBPS|PMGX|RESDX|SRPUL
NS3	SSX2IP	117178	synovial sarcoma, X breakpoint 2 interacting protein	ADIP
NS3	STAB1	23166	stabilin 1	CLEVER-1|FEEL-1|FELE-1|FEX1|STAB-1
NS3	SVEP1	79987	sushi, von Willebrand factor type A, EGF and pentraxin domain containing 1	C9orf13|CCP22|POLYDOM|SEL-OB|SELOB
NS3	SYNE1	23345	spectrin repeat containing, nuclear envelope 1	8B|ARCA1|C6orf98|CPG2|EDMD4|MYNE1|Nesp1|SCAR8|dJ45H2.2
NS3	SYNPO2	171024	synaptopodin 2	-
NS3	TAF1	6872	TAF1 RNA polymerase II, TATA box binding protein (TBP)-associated factor, 250kDa	BA2R|CCG1|CCGS|DYT3|DYT3/TAF1|KAT4|N-TAF1|NSCL2|OF|P250|TAF(II)250|TAF2A|TAFII-250|TAFII250|XDP
NS3	TBC1D2B	23102	TBC1 domain family, member 2B	-
NS3	TBK1	29110	TANK-binding kinase 1	NAK|T2K
NS3	TBXAS1	6916	thromboxane A synthase 1 (platelet)	BDPLT14|CYP5|CYP5A1|GHOSAL|THAS|TS|TXAS|TXS
NS3	TGFB1I1	7041	transforming growth factor beta 1 induced transcript 1	ARA55|HIC-5|HIC5|TSC-5
NS3	THAP1	55145	THAP domain containing, apoptosis associated protein 1	DYT6
NS3	TICAM1	148022	toll-like receptor adaptor molecule 1	IIAE6|MyD88-3|PRVTIRB|TICAM-1|TRIF
NS3	TLR2	7097	toll-like receptor 2	CD282|TIL4
NS3	TMEM63B	55362	transmembrane protein 63B	C6orf110
NS3	TP53	7157	tumor protein p53	BCC7|LFS1|P53|TRP53
NS3	TRIM23	373	tripartite motif containing 23	ARD1|ARFD1|RNF46
NS3	TRIM27	5987	tripartite motif containing 27	RFP|RNF76
NS3	TRIO	7204	trio Rho guanine nucleotide exchange factor	ARHGEF23|tgat
NS3	TRIP11	9321	thyroid hormone receptor interactor 11	ACG1A|CEV14|GMAP-210|TRIP-11|TRIP230
NS3	TXNDC11	51061	thioredoxin domain containing 11	EFP1
NS3	UBA3	9039	ubiquitin-like modifier activating enzyme 3	NAE2|UBE1C|hUBA3
NS3	USHBP1	83878	Usher syndrome 1C binding protein 1	AIEBP|MCC2
NS3	UXT	8409	ubiquitously-expressed, prefoldin-like chaperone	ART-27|STAP1
NS3	VCAN	1462	versican	CSPG2|ERVR|GHAP|PG-M|WGN|WGN1
NS3	VIM	7431	vimentin	CTRCT30|HEL113
NS3	MAVS	57506	mitochondrial antiviral signaling protein	CARDIF|IPS-1|IPS1|VISA
NS3	VWF	7450	von Willebrand factor	F8VWF|VWD
NS3	XAB2	56949	XPA binding protein 2	HCNP|HCRN|NTC90|SYF1
NS3	XRN2	22803	5'-3' exoribonuclease 2	-
NS3	YY1AP1	55249	YY1 associated protein 1	HCCA1|HCCA2|YAP|YY1AP
NS3	ZBTB1	22890	zinc finger and BTB domain containing 1	ZNF909
NS3	ZCCHC7	84186	zinc finger, CCHC domain containing 7	AIR1
NS3	ZHX3	23051	zinc fingers and homeoboxes 3	TIX1
NS3	ZMYM2	7750	zinc finger, MYM-type 2	FIM|MYM|RAMP|SCLL|ZNF198
NS3	ZNF281	23528	zinc finger protein 281	ZBP-99|ZNP-99
NS3	ZNF410	57862	zinc finger protein 410	APA-1|APA1
NS3	ZZZ3	26009	zinc finger, ZZ-type containing 3	ATAC1
NS4A	CAMLG	819	calcium modulating ligand	CAML
NS4A	CREB3	10488	cAMP responsive element binding protein 3	LUMAN|LZIP|sLZIP
NS4A	EEF1A1	1915	eukaryotic translation elongation factor 1 alpha 1	CCS-3|CCS3|EE1A1|EEF-1|EEF1A|EF-Tu|EF1A|GRAF-1EF|HNGC:16303|LENG7|PTI1|eEF1A-1
NS4A	ELAC2	60528	elaC ribonuclease Z 2	COXPD17|ELC2|HPC2
NS4A	HOXD8	3234	homeobox D8	HOX4|HOX4E|HOX5.4
NS4A	MT2A	4502	metallothionein 2A	MT2
NS4A	COX2	4513	mitochondrially encoded cytochrome c oxidase II	COII|MTCO2
NS4A	NR4A1	3164	nuclear receptor subfamily 4, group A, member 1	GFRP1|HMR|N10|NAK-1|NGFIB|NP10|NUR77|TR3
NS4A	TRAF3IP3	80342	TRAF3 interacting protein 3	T3JAM
NS4A	TUT1	64852	terminal uridylyl transferase 1, U6 snRNA-specific	PAPD2|RBM21|STARPAP|TUTase
NS4A	UBQLN1	29979	ubiquilin 1	DA41|DSK2|PLIC-1|UBQN|XDRP1
NS4B	ATF6	22926	activating transcription factor 6	ATF6A
NS4B	ATF6B	1388	activating transcription factor 6 beta	CREB-RP|CREBL1|G13
NS4B	FGG	2266	fibrinogen gamma chain	-
NS4B	COX3	4514	mitochondrially encoded cytochrome c oxidase III	COIII|MTCO3
NS4B	NDUFV3	4731	NADH dehydrogenase (ubiquinone) flavoprotein 3, 10kDa	CI-10k|CI-9KD
NS4B	RAB5A	5868	RAB5A, member RAS oncogene family	RAB5
NS4B	RBP4	5950	retinol binding protein 4, plasma	RDCCAS
NS4B	RTN3	10313	reticulon 3	ASYIP|HAP|NSPL2|NSPLII|RTN3-A1
NS4B	TNXB	7148	tenascin XB	EDS3|HXBL|TENX|TN-X|TNX|TNXB1|TNXB2|TNXBS|VUR8|XB|XBS
NS5A	AKT1	207	v-akt murine thymoma viral oncogene homolog 1	AKT|CWS6|PKB|PKB-ALPHA|PRKBA|RAC|RAC-ALPHA
NS5A	GRB2	2885	growth factor receptor-bound protein 2	ASH|EGFRBP-GRB2|Grb3-3|MST084|MSTP084|NCKAP2
NS5A	PIK3R1	5295	phosphoinositide-3-kinase, regulatory subunit 1 (alpha)	AGM7|GRB1|IMD36|p85|p85-ALPHA
NS5A	TP53	7157	tumor protein p53	BCC7|LFS1|P53|TRP53
NS5A	AXIN1	8312	axin 1	AXIN|PPP1R49
NS5A	GSK3B	2932	glycogen synthase kinase 3 beta	-
NS5A	CSNK2A1	1457	casein kinase 2, alpha 1 polypeptide	CK2A1|CKII|CSNK2A3
NS5A	SFRP4	6424	secreted frizzled-related protein 4	FRP-4|FRPHE|sFRP-4
NS5A	BAX	581	BCL2-associated X protein	BCL2L4
NS5A	CDK6	1021	cyclin-dependent kinase 6	MCPH12|PLSTIRE
NS5A	CDK2	1017	cyclin-dependent kinase 2	CDKN2|p33(CDK2)
NS5A	HSP90AA1	3320	heat shock protein 90kDa alpha (cytosolic), class A member 1	EL52|HSP86|HSP89A|HSP90A|HSP90N|HSPC1|HSPCA|HSPCAL1|HSPCAL4|HSPN|Hsp89|Hsp90|LAP-2|LAP2
NS5A	PIK3CB	5291	phosphatidylinositol-4,5-bisphosphate 3-kinase, catalytic subunit beta	P110BETA|PI3K|PI3KBETA|PIK3C1
NS5A	RAF1	5894	Raf-1 proto-oncogene, serine/threonine kinase	CMD1NN|CRAF|NS5|Raf-1|c-Raf
NS5A	TGFBR1	7046	transforming growth factor, beta receptor 1	AAT5|ACVRLK4|ALK-5|ALK5|ESS1|LDS1|LDS1A|LDS2A|MSSE|SKR4|TGFR-1|tbetaR-I
NS5A	ACLY	47	ATP citrate lyase	ACL|ATPCL|CLATP
NS5A	AHNAK	79026	AHNAK nucleoprotein	AHNAKRS
NS5A	AHSA1	10598	AHA1, activator of heat shock 90kDa protein ATPase homolog 1 (yeast)	AHA1|C14orf3|p38
NS5A	APOA1	335	apolipoprotein A-I	-
NS5A	APOB	338	apolipoprotein B	FLDB|LDLCQ4
NS5A	APOE	348	apolipoprotein E	AD2|APO-E|LDLCQ5|LPG
NS5A	ARAP1	116985	ArfGAP with RhoGAP domain, ankyrin repeat and PH domain 1	CENTD2
NS5A	ARFIP1	27236	ADP-ribosylation factor interacting protein 1	HSU52521
NS5A	BEND7	222389	BEN domain containing 7	C10orf30
NS5A	BIN1	274	bridging integrator 1	AMPH2|AMPHL|SH3P9
NS5A	FAM206A	54942	family with sequence similarity 206, member A	C9orf6|CG-8
NS5A	CADPS	8618	Ca++-dependent secretion activator	CADPS1|CAPS|CAPS1
NS5A	CADPS2	93664	Ca++-dependent secretion activator 2	-
NS5A	CCDC86	79080	coiled-coil domain containing 86	-
NS5A	CDK1	983	cyclin-dependent kinase 1	CDC2|CDC28A|P34CDC2
NS5A	CENPC	1060	centromere protein C	CENP-C|CENPC1|MIF2|hcp-4
NS5A	CEP120	153241	centrosomal protein 120kDa	CCDC100
NS5A	CEP250	11190	centrosomal protein 250kDa	C-NAP1|CEP2|CNAP1
NS5A	CEP57	9702	centrosomal protein 57kDa	MVA2|PIG8|TSP57
NS5A	CEP63	80254	centrosomal protein 63kDa	SCKL6
NS5A	CRABP1	1381	cellular retinoic acid binding protein 1	CRABP|CRABP-I|CRABPI|RBP5
NS5A	CSK	1445	c-src tyrosine kinase	-
NS5A	DNAJA3	9093	DnaJ (Hsp40) homolog, subfamily A, member 3	HCA57|TID1|hTID-1
NS5A	EFEMP1	2202	EGF containing fibulin-like extracellular matrix protein 1	DHRD|DRAD|FBLN3|FBNL|FIBL-3|MLVT|MTLV|S1-5
NS5A	EIF2AK2	5610	eukaryotic translation initiation factor 2-alpha kinase 2	EIF2AK1|PKR|PPP1R83|PRKR
NS5A	FBXL2	25827	F-box and leucine-rich repeat protein 2	FBL2|FBL3
NS5A	FBXL20	84961	F-box and leucine-rich repeat protein 20	Fbl2|Fbl20
NS5A	FHL2	2274	four and a half LIM domains 2	AAG11|DRAL|FHL-2|SLIM-3|SLIM3
NS5A	FKBP8	23770	FK506 binding protein 8, 38kDa	FKBP38|FKBPr38
NS5A	FTH1	2495	ferritin, heavy polypeptide 1	FHC|FTH|FTHL6|HFE5|PIG15|PLIF
NS5A	FYN	2534	FYN proto-oncogene, Src family tyrosine kinase	SLK|SYN|p59-FYN
NS5A	GAB1	2549	GRB2-associated binding protein 1	-
NS5A	GIN1	54826	gypsy retrotransposon integrase 1	GIN-1|TGIN1|ZH2C2
NS5A	GOLGA2	2801	golgin A2	GM130
NS5A	GPS2	2874	G protein pathway suppressor 2	AMF-1
NS5A	GSK3A	2931	glycogen synthase kinase 3 alpha	-
NS5A	HCK	3055	HCK proto-oncogene, Src family tyrosine kinase	JTK9|p59Hck|p61Hck
NS5A	IGLL1	3543	immunoglobulin lambda-like polypeptide 1	14.1|AGM2|CD179b|IGL1|IGL5|IGLJ14.1|IGLL|IGO|IGVPB|VPREB2
NS5A	IPO4	79711	importin 4	Imp4
NS5A	IPO5	3843	importin 5	IMB3|KPNB3|Pse1|RANBP5|imp5
NS5A	ITGAL	3683	integrin, alpha L (antigen CD11A (p180), lymphocyte function-associated antigen 1; alpha polypeptide)	CD11A|LFA-1|LFA1A
NS5A	JAK1	3716	Janus kinase 1	JAK1A|JAK1B|JTK3
NS5A	LCK	3932	LCK proto-oncogene, Src family tyrosine kinase	IMD22|LSK|YT16|p56lck|pp58lck
NS5A	LIMS2	55679	LIM and senescent cell antigen-like domains 2	PINCH-2|PINCH2
NS5A	LYN	4067	LYN proto-oncogene, Src family tyrosine kinase	JTK8|p53Lyn|p56Lyn
NS5A	MAPK12	6300	mitogen-activated protein kinase 12	ERK-6|ERK3|ERK6|MAPK 12|P38GAMMA|PRKM12|SAPK-3|SAPK3
NS5A	MGP	4256	matrix Gla protein	MGLAP|NTI
NS5A	MOB1A	55233	MOB kinase activator 1A	C2orf6|MATS1|MOB1|MOBK1B|MOBKL1B|Mob4B
NS5A	MYD88	4615	myeloid differentiation primary response 88	MYD88D
NS5A	NAP1L1	4673	nucleosome assembly protein 1-like 1	NAP1|NAP1L|NRP
NS5A	NAP1L2	4674	nucleosome assembly protein 1-like 2	BPX
NS5A	NDRG1	10397	N-myc downstream regulated 1	CAP43|CMT4D|DRG-1|DRG1|GC4|HMSNL|NDR1|NMSL|PROXY1|RIT42|RTP|TARG1|TDD5
NS5A	NFE2	4778	nuclear factor, erythroid 2	NF-E2|p45
NS5A	NUCB1	4924	nucleobindin 1	CALNUC|NUC
NS5A	OAS1	4938	2'-5'-oligoadenylate synthetase 1, 40/46kDa	IFI-4|OIAS|OIASI
NS5A	PARVG	64098	parvin, gamma	-
NS5A	PDPK1	5170	3-phosphoinositide dependent protein kinase 1	PDK1|PDPK2|PDPK2P|PRO0461
NS5A	PI4KA	5297	phosphatidylinositol 4-kinase, catalytic, alpha	PI4K-ALPHA|PIK4CA|pi4K230
NS5A	PITX1	5307	paired-like homeodomain 1	BFT|CCF|LBNBG|POTX|PTX1
NS5A	PMVK	10654	phosphomevalonate kinase	HUMPMKI|PMK|PMKA|PMKASE
NS5A	PPP1R13L	10848	protein phosphatase 1, regulatory subunit 13 like	IASPP|NKIP1|RAI|RAI4
NS5A	PPP2R4	5524	protein phosphatase 2A activator, regulatory subunit 4	PP2A|PR53|PTPA
NS5A	PSMB9	5698	proteasome (prosome, macropain) subunit, beta type, 9	LMP2|PSMB6i|RING12|beta1i
NS5A	PTMA	5757	prothymosin, alpha	TMSA
NS5A	PTPLAD1	51495	protein tyrosine phosphatase-like A domain containing 1	B-IND1|BIND1|HACD3|HSPC121
NS5A	RPL18A	6142	ribosomal protein L18a	L18A
NS5A	RRBP1	6238	ribosome binding protein 1	ES/130|ES130|RRp|hES
NS5A	SHARPIN	81858	SHANK-associated RH domain interactor	SIPL1
NS5A	SMYD3	64754	SET and MYND domain containing 3	KMT3E|ZMYND1|ZNFN3A1|bA74P14.1
NS5A	SORBS2	8470	sorbin and SH3 domain containing 2	ARGBP2|PRO0618
NS5A	SORBS3	10174	sorbin and SH3 domain containing 3	SCAM-1|SCAM1|SH3D4
NS5A	SRC	6714	SRC proto-oncogene, non-receptor tyrosine kinase	ASV|SRC1|c-SRC|p60-Src
NS5A	SRCAP	10847	Snf2-related CREBBP activator protein	DOMO1|EAF1|FLHS|SWR1
NS5A	SSB	6741	Sjogren syndrome antigen B (autoantigen La)	LARP3|La|La/SSB
NS5A	STAT1	6772	signal transducer and activator of transcription 1, 91kDa	CANDF7|IMD31A|IMD31B|IMD31C|ISGF-3|STAT91
NS5A	TACSTD2	4070	tumor-associated calcium signal transducer 2	EGP-1|EGP1|GA733-1|GA7331|GP50|M1S1|TROP2
NS5A	TAF9	6880	TAF9 RNA polymerase II, TATA box binding protein (TBP)-associated factor, 32kDa	MGC:5067|STAF31/32|TAF2G|TAFII-31|TAFII-32|TAFII31|TAFII32|TAFIID32
NS5A	TBC1D20	128637	TBC1 domain family, member 20	C20orf140|WARBM4
NS5A	TBP	6908	TATA box binding protein	GTF2D|GTF2D1|HDL4|SCA17|TFIID
NS5A	THBS1	7057	thrombospondin 1	THBS|THBS-1|TSP|TSP-1|TSP1
NS5A	TMF1	7110	TATA element modulatory factor 1	ARA160|TMF
NS5A	TP53BP2	7159	tumor protein p53 binding protein 2	53BP2|ASPP2|BBP|P53BP2|PPP1R13A
NS5A	TRADD	8717	TNFRSF1A-associated via death domain	Hs.89862
NS5A	TRAF2	7186	TNF receptor-associated factor 2	MGC:45012|TRAP|TRAP3
NS5A	TRIOBP	11078	TRIO and F-actin binding protein	DFNB28|TAP68|TARA|dJ37E16.4
NS5A	TXNDC11	51061	thioredoxin domain containing 11	EFP1
NS5A	UBASH3A	53347	ubiquitin associated and SH3 domain containing A	CLIP4|STS-2|TULA|TULA-1
NS5A	USP19	10869	ubiquitin specific peptidase 19	ZMYND9
NS5A	VAPA	9218	VAMP (vesicle-associated membrane protein)-associated protein A, 33kDa	VAP-33|VAP-A|VAP33|hVAP-33
NS5A	VAPB	9217	VAMP (vesicle-associated membrane protein)-associated protein B and C	ALS8|VAMP-B|VAP-B
NS5A	VPS35	55737	vacuolar protein sorting 35 homolog (S. cerevisiae)	MEM3|PARK17
NS5A	VPS52	6293	vacuolar protein sorting 52 homolog (S. cerevisiae)	ARE1|SAC2|SACM2L|dJ1033B10.5
NS5A	ZNF646	9726	zinc finger protein 646	-
NS5B	CHUK	1147	conserved helix-loop-helix ubiquitous kinase	IKBKA|IKK-alpha|IKK1|IKKA|NFKBIKA|TCF16
NS5B	ACTN1	87	actinin, alpha 1	BDPLT15
NS5B	CEP250	11190	centrosomal protein 250kDa	C-NAP1|CEP2|CNAP1
NS5B	CEP68	23177	centrosomal protein 68kDa	KIAA0582
NS5B	CINP	51550	cyclin-dependent kinase 2 interacting protein	-
NS5B	DDX5	1655	DEAD (Asp-Glu-Ala-Asp) box helicase 5	G17P1|HLR1|HUMP68|p68
NS5B	EIF4A2	1974	eukaryotic translation initiation factor 4A2	BM-010|DDX2B|EIF4A|EIF4F|eIF-4A-II|eIF4A-II
NS5B	FBXL2	25827	F-box and leucine-rich repeat protein 2	FBL2|FBL3
NS5B	HAO1	54363	hydroxyacid oxidase (glycolate oxidase) 1	GOX|GOX1|HAOX1
NS5B	HNRNPA1	3178	heterogeneous nuclear ribonucleoprotein A1	ALS19|ALS20|HNRPA1|HNRPA1L3|IBMPFD3|hnRNP A1|hnRNP-A1
NS5B	HOXD8	3234	homeobox D8	HOX4|HOX4E|HOX5.4
NS5B	CENPBD1P1	65996	CENPBD1 pseudogene 1	-
NS5B	MOB1A	55233	MOB kinase activator 1A	C2orf6|MATS1|MOB1|MOBK1B|MOBKL1B|Mob4B
NS5B	NCL	4691	nucleolin	C23
NS5B	NR4A1	3164	nuclear receptor subfamily 4, group A, member 1	GFRP1|HMR|N10|NAK-1|NGFIB|NP10|NUR77|TR3
NS5B	OS9	10956	osteosarcoma amplified 9, endoplasmic reticulum lectin	ERLEC2|OS-9
NS5B	PKM	5315	pyruvate kinase, muscle	CTHBP|HEL-S-30|OIP3|PK3|PKM2|TCB|THBP1
NS5B	PKN2	5586	protein kinase N2	PAK2|PRK2|PRKCL2|PRO2042|Pak-2|STK7
NS5B	PPIB	5479	peptidylprolyl isomerase B (cyclophilin B)	CYP-S1|CYPB|HEL-S-39|OI9|SCYLP
NS5B	PSMB4	5692	proteasome (prosome, macropain) subunit, beta type, 4	HN3|HsN3|PROS-26|PROS26
NS5B	PSMB9	5698	proteasome (prosome, macropain) subunit, beta type, 9	LMP2|PSMB6i|RING12|beta1i
NS5B	PTBP2	58155	polypyrimidine tract binding protein 2	PTBLP|brPTB|nPTB
NS5B	SEPT6	23157	septin 6	SEP2|SEPT2
NS5B	SETD2	29072	SET domain containing 2	HBP231|HIF-1|HIP-1|HYPB|KMT3A|SET2|p231HBP
NS5B	SHARPIN	81858	SHANK-associated RH domain interactor	SIPL1
NS5B	TTC4	7268	tetratricopeptide repeat domain 4	-
NS5B	TUBB4B	10383	tubulin, beta 4B class IVb	Beta2|TUBB2|TUBB2C
NS5B	UBQLN1	29979	ubiquilin 1	DA41|DSK2|PLIC-1|UBQN|XDRP1
NS5B	VAPA	9218	VAMP (vesicle-associated membrane protein)-associated protein A, 33kDa	VAP-33|VAP-A|VAP33|hVAP-33
NS5B	VAPB	9217	VAMP (vesicle-associated membrane protein)-associated protein B and C	ALS8|VAMP-B|VAP-B
p7	CREB3	10488	cAMP responsive element binding protein 3	LUMAN|LZIP|sLZIP
p7	FBLN2	2199	fibulin 2	-
p7	FMNL1	752	formin-like 1	C17orf1|C17orf1B|FHOD4|FMNL|KW-13
p7	FXYD6	53826	FXYD domain containing ion transport regulator 6	-
p7	H19	283120	H19, imprinted maternally expressed transcript (non-protein coding)	ASM|ASM1|BWS|D11S813E|LINC00008|NCRNA00008|PRO2605|WT2
p7	ISLR	3671	immunoglobulin superfamily containing leucine-rich repeat	HsT17563
p7	LMNB1	4001	lamin B1	ADLD|LMN|LMN2|LMNB
p7	MS4A6A	64231	membrane-spanning 4-domains, subfamily A, member 6A	4SPAN3|4SPAN3.2|CD20L3|MS4A6|MST090|MSTP090
p7	NUP214	8021	nucleoporin 214kDa	CAIN|CAN|D9S46E|N214|p250
p7	SLIT2	9353	slit homolog 2 (Drosophila)	SLIL3|Slit-2
p7	SSR4	6748	signal sequence receptor, delta	CDG1Y|TRAPD
p7	STRBP	55342	spermatid perinuclear RNA binding protein	HEL162|ILF3L|SPNR|p74
p7	UBQLN1	29979	ubiquilin 1	DA41|DSK2|PLIC-1|UBQN|XDRP1
p7	UBQLN4	56893	ubiquilin 4	A1U|A1Up|C1orf6|CIP75|UBIN
