# Supplementary material for: Hepatitis C Virus Protein Interaction Network Analysis Based on Hepatocellular Carcinoma
Source: PLoS One. 2016 Apr 26;11(4):e0153882. doi: 10.1371/journal.pone.0153882 (PMC4846009; doi:10.1371/journal.pone.0153882)
Supplement: S2 Table — (XLSX) [file pone.0153882.s002.xlsx]

## Sheet: Sheet1
Table S2. Human-human interactors in HCV-human network
HCV protein	Interactor	Gene ID	Official Full Name	Other Aliases
ACLY	SRRT	51593	serrate, RNA effector molecule	ARS2|ASR2|serrate
ACLY	FN1	2335	fibronectin 1	CIG|ED-B|FINC|FN|FNZ|GFND|GFND2|LETS|MSF
ACLY	GSK3B	2932	glycogen synthase kinase 3 beta	-
ACLY	IKBKE	9641	inhibitor of kappa light polypeptide gene enhancer in B-cells, kinase epsilon	IKK-E|IKK-i|IKKE|IKKI
ACLY	NCL	4691	nucleolin	C23
ACLY	PRKACA	5566	protein kinase, cAMP-dependent, catalytic, alpha	PKACA
ACLY	PRMT1	3276	protein arginine methyltransferase 1	ANM1|HCP1|HRMT1L2|IR1B4
ACP1	CDK2	1017	cyclin-dependent kinase 2	CDKN2|p33(CDK2)
ACP1	FN1	2335	fibronectin 1	CIG|ED-B|FINC|FN|FNZ|GFND|GFND2|LETS|MSF
ACP1	FYN	2534	FYN proto-oncogene, Src family tyrosine kinase	SLK|SYN|p59-FYN
ACP1	LCK	3932	LCK proto-oncogene, Src family tyrosine kinase	IMD22|LSK|YT16|p56lck|pp58lck
ACTN1	ACTN2	88	actinin, alpha 2	CMD1AA
ACTN1	CD81	975	CD81 molecule	CVID6|S5.7|TAPA1|TSPAN28
ACTN1	CDK2	1017	cyclin-dependent kinase 2	CDKN2|p33(CDK2)
ACTN1	HSP90AA1	3320	heat shock protein 90kDa alpha (cytosolic), class A member 1	EL52|HSP86|HSP89A|HSP90A|HSP90N|HSPC1|HSPCA|HSPCAL1|HSPCAL4|HSPN|Hsp89|Hsp90|LAP-2|LAP2
ACTN1	ITGB1	3688	integrin, beta 1 (fibronectin receptor, beta polypeptide, antigen CD29 includes MDF2, MSK12)	CD29|FNRB|GPIIA|MDF2|MSK12|VLA-BETA|VLAB
ACTN1	PDLIM5	10611	PDZ and LIM domain 5	ENH|ENH1|LIM
ACTN1	SORBS2	8470	sorbin and SH3 domain containing 2	ARGBP2|PRO0618
ACTN1	SRC	6714	SRC proto-oncogene, non-receptor tyrosine kinase	ASV|SRC1|c-SRC|p60-Src
ACTN1	SSX2IP	117178	synovial sarcoma, X breakpoint 2 interacting protein	ADIP
ACTN2	LRRC7	57554	leucine rich repeat containing 7	DENSIN
ACTN2	SSX2IP	117178	synovial sarcoma, X breakpoint 2 interacting protein	ADIP
ACTN2	SYNPO2	171024	synaptopodin 2	-
AEBP1	GRB2	2885	growth factor receptor-bound protein 2	ASH|EGFRBP-GRB2|Grb3-3|MST084|MSTP084|NCKAP2
AGT	GRB2	2885	growth factor receptor-bound protein 2	ASH|EGFRBP-GRB2|Grb3-3|MST084|MSTP084|NCKAP2
AGT	TP53	7157	tumor protein p53	BCC7|LFS1|P53|TRP53
AKT1	AHNAK	79026	AHNAK nucleoprotein	AHNAKRS
AKT1	ARFIP2	23647	ADP-ribosylation factor interacting protein 2	POR1
AKT1	ARHGEF6	9459	Rac/Cdc42 guanine nucleotide exchange factor (GEF) 6	COOL2|Cool-2|MRX46|PIXA|alpha-PIX|alphaPIX
AKT1	ASXL1	171023	additional sex combs like transcriptional regulator 1	BOPS|MDS
AKT1	CD81	975	CD81 molecule	CVID6|S5.7|TAPA1|TSPAN28
AKT1	CDKN1A	1026	cyclin-dependent kinase inhibitor 1A (p21, Cip1)	CAP20|CDKN1|CIP1|MDA-6|P21|SDI1|WAF1|p21CIP1
AKT1	CHUK	1147	conserved helix-loop-helix ubiquitous kinase	IKBKA|IKK-alpha|IKK1|IKKA|NFKBIKA|TCF16
AKT1	CREBBP	1387	CREB binding protein	CBP|KAT3A|RSTS
AKT1	CSK	1445	c-src tyrosine kinase	-
AKT1	CSNK2A1	1457	casein kinase 2, alpha 1 polypeptide	CK2A1|CKII|CSNK2A3
AKT1	DDX5	1655	DEAD (Asp-Glu-Ala-Asp) box helicase 5	G17P1|HLR1|HUMP68|p68
AKT1	EP300	2033	E1A binding protein p300	KAT3B|RSTS2|p300
AKT1	GAPDH	2597	glyceraldehyde-3-phosphate dehydrogenase	G3PD|GAPD|HEL-S-162eP
AKT1	GSK3A	2931	glycogen synthase kinase 3 alpha	-
AKT1	GSK3B	2932	glycogen synthase kinase 3 beta	-
AKT1	HSP90AA1	3320	heat shock protein 90kDa alpha (cytosolic), class A member 1	EL52|HSP86|HSP89A|HSP90A|HSP90N|HSPC1|HSPCA|HSPCAL1|HSPCAL4|HSPN|Hsp89|Hsp90|LAP-2|LAP2
AKT1	HSPA5	3309	heat shock 70kDa protein 5 (glucose-regulated protein, 78kDa)	BIP|GRP78|HEL-S-89n|MIF2
AKT1	NOTCH1	4851	notch 1	AOS5|AOVD1|TAN1|hN1
AKT1	NPM1	4869	nucleophosmin (nucleolar phosphoprotein B23, numatrin)	B23|NPM
AKT1	NR4A1	3164	nuclear receptor subfamily 4, group A, member 1	GFRP1|HMR|N10|NAK-1|NGFIB|NP10|NUR77|TR3
AKT1	PDPK1	5170	3-phosphoinositide dependent protein kinase 1	PDK1|PDPK2|PDPK2P|PRO0461
AKT1	PIK3R1	5295	phosphoinositide-3-kinase, regulatory subunit 1 (alpha)	AGM7|GRB1|IMD36|p85|p85-ALPHA
AKT1	PKN2	5586	protein kinase N2	PAK2|PRK2|PRKCL2|PRO2042|Pak-2|STK7
AKT1	PPP2R4	5524	protein phosphatase 2A activator, regulatory subunit 4	PP2A|PR53|PTPA
AKT1	PSMB4	5692	proteasome (prosome, macropain) subunit, beta type, 4	HN3|HsN3|PROS-26|PROS26
AKT1	RAF1	5894	Raf-1 proto-oncogene, serine/threonine kinase	CMD1NN|CRAF|NS5|Raf-1|c-Raf
AKT1	ARHGAP32	9743	Rho GTPase activating protein 32	GC-GAP|GRIT|PX-RICS|RICS|p200RhoGAP|p250GAP
AKT1	SMAD3	4088	SMAD family member 3	HSPC193|HsT17436|JV15-2|LDS1C|LDS3|MADH3
AKT1	SORBS2	8470	sorbin and SH3 domain containing 2	ARGBP2|PRO0618
AKT1	SORBS3	10174	sorbin and SH3 domain containing 3	SCAM-1|SCAM1|SH3D4
AKT1	SRC	6714	SRC proto-oncogene, non-receptor tyrosine kinase	ASV|SRC1|c-SRC|p60-Src
AKT1	STAT1	6772	signal transducer and activator of transcription 1, 91kDa	CANDF7|IMD31A|IMD31B|IMD31C|ISGF-3|STAT91
AKT1	VIM	7431	vimentin	CTRCT30|HEL113
AKT1	YWHAE	7531	tyrosine 3-monooxygenase/tryptophan 5-monooxygenase activation protein, epsilon	14-3-3E|HEL2|KCIP-1|MDCR|MDS
AKT1	YWHAZ	7534	tyrosine 3-monooxygenase/tryptophan 5-monooxygenase activation protein, zeta	14-3-3-zeta|HEL-S-3|HEL4|KCIP-1|YWHAD
APOA1	APOA2	336	apolipoprotein A-II	Apo-AII|ApoA-II|apoAII
APOA1	APOB	338	apolipoprotein B	FLDB|LDLCQ4
APOA1	FBLN1	2192	fibulin 1	FBLN|FIBL1
APOA1	FN1	2335	fibronectin 1	CIG|ED-B|FINC|FN|FNZ|GFND|GFND2|LETS|MSF
APOA1	SCARB1	949	scavenger receptor class B, member 1	CD36L1|CLA-1|CLA1|HDLQTL6|SR-BI|SRB1
APOA2	SCARB1	949	scavenger receptor class B, member 1	CD36L1|CLA-1|CLA1|HDLQTL6|SR-BI|SRB1
APOB	CALR	811	calreticulin	CRT|HEL-S-99n|RO|SSA|cC1qR
APOB	CANX	821	calnexin	CNX|IP90|P90
APOB	HSP90AA1	3320	heat shock protein 90kDa alpha (cytosolic), class A member 1	EL52|HSP86|HSP89A|HSP90A|HSP90N|HSPC1|HSPCA|HSPCAL1|HSPCAL4|HSPN|Hsp89|Hsp90|LAP-2|LAP2
APOB	HSPA5	3309	heat shock 70kDa protein 5 (glucose-regulated protein, 78kDa)	BIP|GRP78|HEL-S-89n|MIF2
APOB	PPIB	5479	peptidylprolyl isomerase B (cyclophilin B)	CYP-S1|CYPB|HEL-S-39|OI9|SCYLP
APOB	SMAD3	4088	SMAD family member 3	HSPC193|HsT17436|JV15-2|LDS1C|LDS3|MADH3
APOE	CSNK2A1	1457	casein kinase 2, alpha 1 polypeptide	CK2A1|CKII|CSNK2A3
APOE	CTSB	1508	cathepsin B	APPS|CPSB
APOE	NEFM	4741	neurofilament, medium polypeptide	NEF3|NF-M|NFM
APOE	SCARB1	949	scavenger receptor class B, member 1	CD36L1|CLA-1|CLA1|HDLQTL6|SR-BI|SRB1
ARNT	CSNK2A1	1457	casein kinase 2, alpha 1 polypeptide	CK2A1|CKII|CSNK2A3
ARNT	EP300	2033	E1A binding protein p300	KAT3B|RSTS2|p300
ARNT	HSP90AA1	3320	heat shock protein 90kDa alpha (cytosolic), class A member 1	EL52|HSP86|HSP89A|HSP90A|HSP90N|HSPC1|HSPCA|HSPCAL1|HSPCAL4|HSPN|Hsp89|Hsp90|LAP-2|LAP2
ARNT	PML	5371	promyelocytic leukemia	MYL|PP8675|RNF71|TRIM19
ARNT	SRC	6714	SRC proto-oncogene, non-receptor tyrosine kinase	ASV|SRC1|c-SRC|p60-Src
ARNT	STRBP	55342	spermatid perinuclear RNA binding protein	HEL162|ILF3L|SPNR|p74
ARNT	TRIP11	9321	thyroid hormone receptor interactor 11	ACG1A|CEV14|GMAP-210|TRIP-11|TRIP230
AZGP1	CDK2	1017	cyclin-dependent kinase 2	CDKN2|p33(CDK2)
B2M	CALR	811	calreticulin	CRT|HEL-S-99n|RO|SSA|cC1qR
B2M	GRB2	2885	growth factor receptor-bound protein 2	ASH|EGFRBP-GRB2|Grb3-3|MST084|MSTP084|NCKAP2
B2M	HLA-A	3105	major histocompatibility complex, class I, A	HLAA
B2M	HLA-E	3133	major histocompatibility complex, class I, E	EA1.2|EA2.1|HLA-6.2|MHC|QA1
BAX	BCL2A1	597	BCL2-related protein A1	ACC-1|ACC-2|BCL2L5|BFL1|GRS|HBPA1
BAX	CASP8	841	caspase 8, apoptosis-related cysteine peptidase	ALPS2B|CAP4|Casp-8|FLICE|MACH|MCH5
BAX	HSPD1	3329	heat shock 60kDa protein 1 (chaperonin)	CPN60|GROEL|HLD4|HSP-60|HSP60|HSP65|HuCHA60|SPG13
BAX	MCL1	4170	myeloid cell leukemia 1	BCL2L3|EAT|MCL1-ES|MCL1L|MCL1S|Mcl-1|TM|bcl2-L-3|mcl1/EAT
BAX	TAF1	6872	TAF1 RNA polymerase II, TATA box binding protein (TBP)-associated factor, 250kDa	BA2R|CCG1|CCGS|DYT3|DYT3/TAF1|KAT4|N-TAF1|NSCL2|OF|P250|TAF(II)250|TAF2A|TAFII-250|TAFII250|XDP
BAX	TBP	6908	TATA box binding protein	GTF2D|GTF2D1|HDL4|SCA17|TFIID
BAX	TP53	7157	tumor protein p53	BCC7|LFS1|P53|TRP53
BAX	TP73	7161	tumor protein p73	P73
BAX	YWHAB	7529	tyrosine 3-monooxygenase/tryptophan 5-monooxygenase activation protein, beta	GW128|HEL-S-1|HS1|KCIP-1|YWHAA
BCL2A1	GRB2	2885	growth factor receptor-bound protein 2	ASH|EGFRBP-GRB2|Grb3-3|MST084|MSTP084|NCKAP2
BCL6	CREBBP	1387	CREB binding protein	CBP|KAT3A|RSTS
BCL6	EIF2AK3	9451	eukaryotic translation initiation factor 2-alpha kinase 3	PEK|PERK|WRS
BCL6	EIF4ENIF1	56478	eukaryotic translation initiation factor 4E nuclear import factor 1	4E-T|Clast4
BCL6	EP300	2033	E1A binding protein p300	KAT3B|RSTS2|p300
BCL6	HSP90AA1	3320	heat shock protein 90kDa alpha (cytosolic), class A member 1	EL52|HSP86|HSP89A|HSP90A|HSP90N|HSPC1|HSPCA|HSPCAL1|HSPCAL4|HSPN|Hsp89|Hsp90|LAP-2|LAP2
BCL6	JUN	3725	jun proto-oncogene	AP-1|AP1|c-Jun
BCL6	PML	5371	promyelocytic leukemia	MYL|PP8675|RNF71|TRIM19
BCL6	RAF1	5894	Raf-1 proto-oncogene, serine/threonine kinase	CMD1NN|CRAF|NS5|Raf-1|c-Raf
BCL6	TP53	7157	tumor protein p53	BCC7|LFS1|P53|TRP53
BCL6	TRAF3IP3	80342	TRAF3 interacting protein 3	T3JAM
BCL6	YY1	7528	YY1 transcription factor	DELTA|INO80S|NF-E1|UCRBP|YIN-YANG-1
BIN1	SNX4	8723	sorting nexin 4	ATG24B
BIN1	TP73	7161	tumor protein p73	P73
C1QBP	FN1	2335	fibronectin 1	CIG|ED-B|FINC|FN|FNZ|GFND|GFND2|LETS|MSF
C1QBP	GAB1	2549	GRB2-associated binding protein 1	-
C1QBP	HSPD1	3329	heat shock 60kDa protein 1 (chaperonin)	CPN60|GROEL|HLD4|HSP-60|HSP60|HSP65|HuCHA60|SPG13
C1QBP	NPM1	4869	nucleophosmin (nucleolar phosphoprotein B23, numatrin)	B23|NPM
C1QBP	PSME3	10197	proteasome (prosome, macropain) activator subunit 3 (PA28 gamma; Ki)	HEL-S-283|Ki|PA28-gamma|PA28G|PA28gamma|REG-GAMMA
C1QBP	YWHAB	7529	tyrosine 3-monooxygenase/tryptophan 5-monooxygenase activation protein, beta	GW128|HEL-S-1|HS1|KCIP-1|YWHAA
C1QBP	YWHAE	7531	tyrosine 3-monooxygenase/tryptophan 5-monooxygenase activation protein, epsilon	14-3-3E|HEL2|KCIP-1|MDCR|MDS
CALR	CANX	821	calnexin	CNX|IP90|P90
CALR	CDK2	1017	cyclin-dependent kinase 2	CDKN2|p33(CDK2)
CALR	FBN1	2200	fibrillin 1	ACMICD|ECTOL1|FBN|GPHYSD2|MASS|MFS1|OCTD|SGS|SSKS|WMS|WMS2
CALR	HLA-A	3105	major histocompatibility complex, class I, A	HLAA
CALR	HLA-E	3133	major histocompatibility complex, class I, E	EA1.2|EA2.1|HLA-6.2|MHC|QA1
CALR	PFDN5	5204	prefoldin subunit 5	MM-1|MM1|PFD5
CALR	PRKACA	5566	protein kinase, cAMP-dependent, catalytic, alpha	PKACA
CALR	TF	7018	transferrin	PRO1557|PRO2086|TFQTL1
CALR	THBS1	7057	thrombospondin 1	THBS|THBS-1|TSP|TSP-1|TSP1
CALR	VWF	7450	von Willebrand factor	F8VWF|VWD
CAMLG	PPIB	5479	peptidylprolyl isomerase B (cyclophilin B)	CYP-S1|CYPB|HEL-S-39|OI9|SCYLP
CANX	CSNK2A1	1457	casein kinase 2, alpha 1 polypeptide	CK2A1|CKII|CSNK2A3
CANX	HLA-A	3105	major histocompatibility complex, class I, A	HLAA
CANX	ITGB1	3688	integrin, beta 1 (fibronectin receptor, beta polypeptide, antigen CD29 includes MDF2, MSK12)	CD29|FNRB|GPIIA|MDF2|MSK12|VLA-BETA|VLAB
CANX	NDRG1	10397	N-myc downstream regulated 1	CAP43|CMT4D|DRG-1|DRG1|GC4|HMSNL|NDR1|NMSL|PROXY1|RIT42|RTP|TARG1|TDD5
CANX	SERPINF2	5345	serpin peptidase inhibitor, clade F (alpha-2 antiplasmin, pigment epithelium derived factor), member 2	A2AP|AAP|ALPHA-2-PI|API|PLI
CANX	SMURF2	64750	SMAD specific E3 ubiquitin protein ligase 2	-
CANX	TF	7018	transferrin	PRO1557|PRO2086|TFQTL1
CASP8	CHUK	1147	conserved helix-loop-helix ubiquitous kinase	IKBKA|IKK-alpha|IKK1|IKKA|NFKBIKA|TCF16
CASP8	EIF2AK2	5610	eukaryotic translation initiation factor 2-alpha kinase 2	EIF2AK1|PKR|PPP1R83|PRKR
CASP8	FADD	8772	Fas (TNFRSF6)-associated via death domain	MORT1
CASP8	FYN	2534	FYN proto-oncogene, Src family tyrosine kinase	SLK|SYN|p59-FYN
CASP8	KHDRBS1	10657	KH domain containing, RNA binding, signal transduction associated 1	Sam68|p62|p68
CASP8	KRT18	3875	keratin 18	CYK18|K18
CASP8	TNF	7124	tumor necrosis factor	DIF|TNF-alpha|TNFA|TNFSF2
CASP8	TNFRSF1A	7132	tumor necrosis factor receptor superfamily, member 1A	CD120a|FPF|MS5|TBP1|TNF-R|TNF-R-I|TNF-R55|TNFAR|TNFR1|TNFR1-d2|TNFR55|TNFR60|p55|p55-R|p60
CASP8	TP53	7157	tumor protein p53	BCC7|LFS1|P53|TRP53
CASP8	TRADD	8717	TNFRSF1A-associated via death domain	Hs.89862
CASP8	TRAF2	7186	TNF receptor-associated factor 2	MGC:45012|TRAP|TRAP3
CASP8	VIM	7431	vimentin	CTRCT30|HEL113
CCNH	CDK2	1017	cyclin-dependent kinase 2	CDKN2|p33(CDK2)
CCNH	CSNK2B	1460	casein kinase 2, beta polypeptide	CK2B|CK2N|CSK2B|G5A
CCNH	GOLGA2	2801	golgin A2	GM130
CCNH	MBP	4155	myelin basic protein	-
CCNH	SSX2IP	117178	synovial sarcoma, X breakpoint 2 interacting protein	ADIP
CCNH	TP53	7157	tumor protein p53	BCC7|LFS1|P53|TRP53
FAS	CASP8	841	caspase 8, apoptosis-related cysteine peptidase	ALPS2B|CAP4|Casp-8|FLICE|MACH|MCH5
FAS	FADD	8772	Fas (TNFRSF6)-associated via death domain	MORT1
FAS	FBF1	85302	Fas (TNFRSF6) binding factor 1	Alb|FBF-1
FAS	FYN	2534	FYN proto-oncogene, Src family tyrosine kinase	SLK|SYN|p59-FYN
FAS	LCK	3932	LCK proto-oncogene, Src family tyrosine kinase	IMD22|LSK|YT16|p56lck|pp58lck
FAS	PML	5371	promyelocytic leukemia	MYL|PP8675|RNF71|TRIM19
FAS	TNF	7124	tumor necrosis factor	DIF|TNF-alpha|TNFA|TNFSF2
FAS	TNFRSF1A	7132	tumor necrosis factor receptor superfamily, member 1A	CD120a|FPF|MS5|TBP1|TNF-R|TNF-R-I|TNF-R55|TNFAR|TNFR1|TNFR1-d2|TNFR55|TNFR60|p55|p55-R|p60
FAS	TRADD	8717	TNFRSF1A-associated via death domain	Hs.89862
FAS	UBQLN1	29979	ubiquilin 1	DA41|DSK2|PLIC-1|UBQN|XDRP1
FMNL1	AHNAK	79026	AHNAK nucleoprotein	AHNAKRS
FMNL1	HSPA5	3309	heat shock 70kDa protein 5 (glucose-regulated protein, 78kDa)	BIP|GRP78|HEL-S-89n|MIF2
FMNL1	NPM1	4869	nucleophosmin (nucleolar phosphoprotein B23, numatrin)	B23|NPM
FMNL1	PFN1	5216	profilin 1	ALS18
PARP4	MVP	9961	major vault protein	LRP|VAULT1
PARP4	SMAD3	4088	SMAD family member 3	HSPC193|HsT17436|JV15-2|LDS1C|LDS3|MADH3
SERPINC1	SDC2	6383	syndecan 2	CD362|HSPG|HSPG1|SYND2
SERPING1	NR4A1	3164	nuclear receptor subfamily 4, group A, member 1	GFRP1|HMR|N10|NAK-1|NGFIB|NP10|NUR77|TR3
TRIM23	FLAD1	80308	flavin adenine dinucleotide synthetase 1	FAD1|FADS
TRIM23	PITX1	5307	paired-like homeodomain 1	BFT|CCF|LBNBG|POTX|PTX1
TRIM23	TRIM27	5987	tripartite motif containing 27	RFP|RNF76
