# Supplementary material for: Hepatitis C Virus Protein Interaction Network Analysis Based on Hepatocellular Carcinoma
Source: PLoS One. 2016 Apr 26;11(4):e0153882. doi: 10.1371/journal.pone.0153882 (PMC4846009; doi:10.1371/journal.pone.0153882)
Supplement: S3 Table — (XLSX) [file pone.0153882.s003.xlsx]

## Sheet: Sheet1
Table S3. HCC-related interactions of HCV proteins
HCV protein	Interactor	Gene ID	Official Full Name	Other Aliases
CORE	CCNH	902	cyclin H	CAK|CycH|p34|p37
CORE	CDKN1A	1026	cyclin-dependent kinase inhibitor 1A (p21, Cip1)	CAP20|CDKN1|CIP1|MDA-6|P21|SDI1|WAF1|p21CIP1
CORE	CREBBP	1387	CREB binding protein	CBP|KAT3A|RSTS
CORE	DDX5	1655	DEAD (Asp-Glu-Ala-Asp) box helicase 5	G17P1|HLR1|HUMP68|p68
CORE	DICER1	23405	dicer 1, ribonuclease type III	DCR1|Dicer|Dicer1e|HERNA|K12H4.8-LIKE|MNG1|RMSE2
CORE	EIF2AK2	5610	eukaryotic translation initiation factor 2-alpha kinase 2	EIF2AK1|PKR|PPP1R83|PRKR
CORE	EP300	2033	E1A binding protein p300	KAT3B|RSTS2|p300
CORE	FAS	355	Fas cell surface death receptor	ALPS1A|APO-1|APT1|CD95|FAS1|FASTM|TNFRSF6
CORE	GRN	2896	granulin	CLN11|GEP|GP88|PCDGF|PEPI|PGRN
CORE	HNRNPK	3190	heterogeneous nuclear ribonucleoprotein K	CSBP|HNRPK|TUNP
CORE	JAK1	3716	Janus kinase 1	JAK1A|JAK1B|JTK3
CORE	JAK2	3717	Janus kinase 2	JTK10|THCYT3
CORE	LTBR	4055	lymphotoxin beta receptor (TNFR superfamily, member 3)	CD18|D12S370|LT-BETA-R|TNF-R-III|TNFCR|TNFR-RP|TNFR2-RP|TNFR3|TNFRSF3
CORE	MCL1	4170	myeloid cell leukemia 1	BCL2L3|EAT|MCL1-ES|MCL1L|MCL1S|Mcl-1|TM|bcl2-L-3|mcl1/EAT
CORE	NPM1	4869	nucleophosmin (nucleolar phosphoprotein B23, numatrin)	B23|NPM
CORE	PML	5371	promyelocytic leukemia	MYL|PP8675|RNF71|TRIM19
CORE	RSF1	51773	remodeling and spacing factor 1	HBXAP|RSF-1|XAP8|p325
CORE	SETD2	29072	SET domain containing 2	HBP231|HIF-1|HIP-1|HYPB|KMT3A|SET2|p231HBP
CORE	SMAD3	4088	SMAD family member 3	HSPC193|HsT17436|JV15-2|LDS1C|LDS3|MADH3
CORE	SP110	3431	SP110 nuclear body protein	IFI41|IFI75|IPR1|VODI
CORE	STAT3	6774	signal transducer and activator of transcription 3 (acute-phase response factor)	ADMIO|APRF|HIES
CORE	TNF	7124	tumor necrosis factor	DIF|TNF-alpha|TNFA|TNFSF2
CORE	TNFRSF1A	7132	tumor necrosis factor receptor superfamily, member 1A	CD120a|FPF|MS5|TBP1|TNF-R|TNF-R-I|TNF-R55|TNFAR|TNFR1|TNFR1-d2|TNFR55|TNFR60|p55|p55-R|p60
CORE	TP53	7157	tumor protein p53	BCC7|LFS1|P53|TRP53
CORE	TP53BP2	7159	tumor protein p53 binding protein 2	53BP2|ASPP2|BBP|P53BP2|PPP1R13A
CORE	TP73	7161	tumor protein p73	P73
CORE	YWHAE	7531	tyrosine 3-monooxygenase/tryptophan 5-monooxygenase activation protein, epsilon	14-3-3E|HEL2|KCIP-1|MDCR|MDS
E1	HSPA5	3309	heat shock 70kDa protein 5 (glucose-regulated protein, 78kDa)	BIP|GRP78|HEL-S-89n|MIF2
E1	JUN	3725	jun proto-oncogene	AP-1|AP1|c-Jun
E1	PFN1	5216	profilin 1	ALS18
E1	SETD2	29072	SET domain containing 2	HBP231|HIF-1|HIP-1|HYPB|KMT3A|SET2|p231HBP
E2	EIF2AK2	5610	eukaryotic translation initiation factor 2-alpha kinase 2	EIF2AK1|PKR|PPP1R83|PRKR
E2	HSPA5	3309	heat shock 70kDa protein 5 (glucose-regulated protein, 78kDa)	BIP|GRP78|HEL-S-89n|MIF2
E2	SCARB1	949	scavenger receptor class B, member 1	CD36L1|CLA-1|CLA1|HDLQTL6|SR-BI|SRB1
E2	SETD2	29072	SET domain containing 2	HBP231|HIF-1|HIP-1|HYPB|KMT3A|SET2|p231HBP
F	CTSB	1508	cathepsin B	APPS|CPSB
NS2	SETD2	29072	SET domain containing 2	HBP231|HIF-1|HIP-1|HYPB|KMT3A|SET2|p231HBP
NS2	TRIM27	5987	tripartite motif containing 27	RFP|RNF76
NS3	ARNT	405	aryl hydrocarbon receptor nuclear translocator	HIF-1-beta|HIF-1beta|HIF1-beta|HIF1B|HIF1BETA|TANGO|bHLHe2
NS3	ASXL1	171023	additional sex combs like transcriptional regulator 1	BOPS|MDS
NS3	B2M	567	beta-2-microglobulin	-
NS3	BCL2A1	597	BCL2-related protein A1	ACC-1|ACC-2|BCL2L5|BFL1|GRS|HBPA1
NS3	BCL6	604	B-cell CLL/lymphoma 6	BCL5|BCL6A|LAZ3|ZBTB27|ZNF51
NS3	BZRAP1	9256	benzodiazepine receptor (peripheral) associated protein 1	PBR-IP|PRAX-1|PRAX1|RIM-BP1|RIMBP1
NS3	CASP8	841	caspase 8, apoptosis-related cysteine peptidase	ALPS2B|CAP4|Casp-8|FLICE|MACH|MCH5
NS3	CFP	5199	complement factor properdin	BFD|PFC|PFD|PROPERDIN
NS3	CTGF	1490	connective tissue growth factor	CCN2|HCS24|IGFBP8|NOV2
NS3	EEF1A1	1915	eukaryotic translation elongation factor 1 alpha 1	CCS-3|CCS3|EE1A1|EEF-1|EEF1A|EF-Tu|EF1A|GRAF-1EF|HNGC:16303|LENG7|PTI1|eEF1A-1
NS3	ERC1	23085	ELKS/RAB6-interacting/CAST family member 1	Cast2|ELKS|ERC-1|RAB6IP2
NS3	FBLN1	2192	fibulin 1	FBLN|FIBL1
NS3	FES	2242	FES proto-oncogene, tyrosine kinase	FPS
NS3	FN1	2335	fibronectin 1	CIG|ED-B|FINC|FN|FNZ|GFND|GFND2|LETS|MSF
NS3	HNRNPK	3190	heterogeneous nuclear ribonucleoprotein K	CSBP|HNRPK|TUNP
NS3	ITGB4	3691	integrin, beta 4	CD104
NS3	JAG2	3714	jagged 2	HJ2|SER2
NS3	JUN	3725	jun proto-oncogene	AP-1|AP1|c-Jun
NS3	KIAA1549	57670	KIAA1549	-
NS3	LDB1	8861	LIM domain binding 1	CLIM2|NLI
NS3	MAPK7	5598	mitogen-activated protein kinase 7	BMK1|ERK4|ERK5|PRKM7
NS3	MLLT4	4301	myeloid/lymphoid or mixed-lineage leukemia (trithorax homolog, Drosophila); translocated to, 4	AF6
NS3	MVP	9961	major vault protein	LRP|VAULT1
NS3	NOTCH1	4851	notch 1	AOS5|AOVD1|TAN1|hN1
NS3	OBSCN	84033	obscurin, cytoskeletal calmodulin and titin-interacting RhoGEF	ARHGEF30|UNC89
NS3	PDE4DIP	9659	phosphodiesterase 4D interacting protein	CMYA2|MMGL
NS3	PICK1	9463	protein interacting with PRKCA 1	PICK|PRKCABP
NS3	PKNOX1	5316	PBX/knotted 1 homeobox 1	PREP1|pkonx1c
NS3	RABEP1	9135	rabaptin, RAB GTPase binding effector protein 1	RAB5EP|RABPT5
NS3	RASAL2	9462	RAS protein activator like 2	NGAP
NS3	SDCCAG8	10806	serologically defined colon cancer antigen 8	BBS16|CCCAP|CCCAP SLSN7|NPHP10|NY-CO-8|SLSN7|hCCCAP
NS3	SMAD3	4088	SMAD family member 3	HSPC193|HsT17436|JV15-2|LDS1C|LDS3|MADH3
NS3	STAT3	6774	signal transducer and activator of transcription 3 (acute-phase response factor)	ADMIO|APRF|HIES
NS3	SYNE1	23345	spectrin repeat containing, nuclear envelope 1	8B|ARCA1|C6orf98|CPG2|EDMD4|MYNE1|Nesp1|SCAR8|dJ45H2.2
NS3	SYNPO2	171024	synaptopodin 2	-
NS3	TP53	7157	tumor protein p53	BCC7|LFS1|P53|TRP53
NS3	TRIM27	5987	tripartite motif containing 27	RFP|RNF76
NS3	TRIO	7204	trio Rho guanine nucleotide exchange factor	ARHGEF23|tgat
NS3	TRIP11	9321	thyroid hormone receptor interactor 11	ACG1A|CEV14|GMAP-210|TRIP-11|TRIP230
NS3	VCAN	1462	versican	CSPG2|ERVR|GHAP|PG-M|WGN|WGN1
NS3	ZMYM2	7750	zinc finger, MYM-type 2	FIM|MYM|RAMP|SCLL|ZNF198
NS3	ZNF281	23528	zinc finger protein 281	ZBP-99|ZNP-99
NS4A	EEF1A1	1915	eukaryotic translation elongation factor 1 alpha 1	CCS-3|CCS3|EE1A1|EEF-1|EEF1A|EF-Tu|EF1A|GRAF-1EF|HNGC:16303|LENG7|PTI1|eEF1A-1
NS4A	ELAC2	60528	elaC ribonuclease Z 2	COXPD17|ELC2|HPC2
NS4B	RAB5A	5868	RAB5A, member RAS oncogene family	RAB5
NS5A	AKT1	207	v-akt murine thymoma viral oncogene homolog 1	AKT|CWS6|PKB|PKB-ALPHA|PRKBA|RAC|RAC-ALPHA
NS5A	AXIN1	8312	axin 1	AXIN|PPP1R49
NS5A	BAX	581	BCL2-associated X protein	BCL2L4
NS5A	BIN1	274	bridging integrator 1	AMPH2|AMPHL|SH3P9
NS5A	CADPS2	93664	Ca++-dependent secretion activator 2	-
NS5A	CDK1	983	cyclin-dependent kinase 1	CDC2|CDC28A|P34CDC2
NS5A	CDK2	1017	cyclin-dependent kinase 2	CDKN2|p33(CDK2)
NS5A	CDK6	1021	cyclin-dependent kinase 6	MCPH12|PLSTIRE
NS5A	CSNK2A1	1457	casein kinase 2, alpha 1 polypeptide	CK2A1|CKII|CSNK2A3
NS5A	EIF2AK2	5610	eukaryotic translation initiation factor 2-alpha kinase 2	EIF2AK1|PKR|PPP1R83|PRKR
NS5A	FHL2	2274	four and a half LIM domains 2	AAG11|DRAL|FHL-2|SLIM-3|SLIM3
NS5A	FYN	2534	FYN proto-oncogene, Src family tyrosine kinase	SLK|SYN|p59-FYN
NS5A	GAB1	2549	GRB2-associated binding protein 1	-
NS5A	GRB2	2885	growth factor receptor-bound protein 2	ASH|EGFRBP-GRB2|Grb3-3|MST084|MSTP084|NCKAP2
NS5A	GSK3B	2932	glycogen synthase kinase 3 beta	-
NS5A	HCK	3055	HCK proto-oncogene, Src family tyrosine kinase	JTK9|p59Hck|p61Hck
NS5A	HSP90AA1	3320	heat shock protein 90kDa alpha (cytosolic), class A member 1	EL52|HSP86|HSP89A|HSP90A|HSP90N|HSPC1|HSPCA|HSPCAL1|HSPCAL4|HSPN|Hsp89|Hsp90|LAP-2|LAP2
NS5A	JAK1	3716	Janus kinase 1	JAK1A|JAK1B|JTK3
NS5A	LCK	3932	LCK proto-oncogene, Src family tyrosine kinase	IMD22|LSK|YT16|p56lck|pp58lck
NS5A	LYN	4067	LYN proto-oncogene, Src family tyrosine kinase	JTK8|p53Lyn|p56Lyn
NS5A	MAPK12	6300	mitogen-activated protein kinase 12	ERK-6|ERK3|ERK6|MAPK 12|P38GAMMA|PRKM12|SAPK-3|SAPK3
NS5A	MYD88	4615	myeloid differentiation primary response 88	MYD88D
NS5A	NDRG1	10397	N-myc downstream regulated 1	CAP43|CMT4D|DRG-1|DRG1|GC4|HMSNL|NDR1|NMSL|PROXY1|RIT42|RTP|TARG1|TDD5
NS5A	PIK3R1	5295	phosphoinositide-3-kinase, regulatory subunit 1 (alpha)	AGM7|GRB1|IMD36|p85|p85-ALPHA
NS5A	PITX1	5307	paired-like homeodomain 1	BFT|CCF|LBNBG|POTX|PTX1
NS5A	PPP1R13L	10848	protein phosphatase 1, regulatory subunit 13 like	IASPP|NKIP1|RAI|RAI4
NS5A	PPP2R4	5524	protein phosphatase 2A activator, regulatory subunit 4	PP2A|PR53|PTPA
NS5A	PTMA	5757	prothymosin, alpha	TMSA
NS5A	RAF1	5894	Raf-1 proto-oncogene, serine/threonine kinase	CMD1NN|CRAF|NS5|Raf-1|c-Raf
NS5A	SFRP4	6424	secreted frizzled-related protein 4	FRP-4|FRPHE|sFRP-4
NS5A	SMYD3	64754	SET and MYND domain containing 3	KMT3E|ZMYND1|ZNFN3A1|bA74P14.1
NS5A	SORBS2	8470	sorbin and SH3 domain containing 2	ARGBP2|PRO0618
NS5A	SRC	6714	SRC proto-oncogene, non-receptor tyrosine kinase	ASV|SRC1|c-SRC|p60-Src
NS5A	SSB	6741	Sjogren syndrome antigen B (autoantigen La)	LARP3|La|La/SSB
NS5A	TACSTD2	4070	tumor-associated calcium signal transducer 2	EGP-1|EGP1|GA733-1|GA7331|GP50|M1S1|TROP2
NS5A	TGFBR1	7046	transforming growth factor, beta receptor 1	AAT5|ACVRLK4|ALK-5|ALK5|ESS1|LDS1|LDS1A|LDS2A|MSSE|SKR4|TGFR-1|tbetaR-I
NS5A	THBS1	7057	thrombospondin 1	THBS|THBS-1|TSP|TSP-1|TSP1
NS5A	TP53	7157	tumor protein p53	BCC7|LFS1|P53|TRP53
NS5A	TP53BP2	7159	tumor protein p53 binding protein 2	53BP2|ASPP2|BBP|P53BP2|PPP1R13A
NS5B	DDX5	1655	DEAD (Asp-Glu-Ala-Asp) box helicase 5	G17P1|HLR1|HUMP68|p68
NS5B	EIF4A2	1974	eukaryotic translation initiation factor 4A2	BM-010|DDX2B|EIF4A|EIF4F|eIF-4A-II|eIF4A-II
NS5B	PKM	5315	pyruvate kinase, muscle	CTHBP|HEL-S-30|OIP3|PK3|PKM2|TCB|THBP1
NS5B	SEPT6	23157	septin 6	SEP2|SEPT2
NS5B	SETD2	29072	SET domain containing 2	HBP231|HIF-1|HIP-1|HYPB|KMT3A|SET2|p231HBP
p7	NUP214	8021	nucleoporin 214kDa	CAIN|CAN|D9S46E|N214|p250
