# Supplementary material for: Hepatitis C Virus Protein Interaction Network Analysis Based on Hepatocellular Carcinoma
Source: PLoS One. 2016 Apr 26;11(4):e0153882. doi: 10.1371/journal.pone.0153882 (PMC4846009; doi:10.1371/journal.pone.0153882)
Supplement: S4 Table — (XLSX) [file pone.0153882.s004.xlsx]

## Sheet: Sheet1
Table S4. The importance of interactors in HCV-HCC network
Interactor	Score	100xScore	Gene ID	Official Full Name	Other Aliases
AKT1	0.0244559	0.244559	207	v-akt murine thymoma viral oncogene homolog 1	AKT|CWS6|PKB|PKB-ALPHA|PRKBA|RAC|RAC-ALPHA
ARNT	0.0110469	0.110469	405	aryl hydrocarbon receptor nuclear translocator	HIF-1-beta|HIF-1beta|HIF1-beta|HIF1B|HIF1BETA|TANGO|bHLHe2
ASXL1	0.00625377	0.0625377	171023	additional sex combs like transcriptional regulator 1	BOPS|MDS
AXIN1	0.00568209	0.0568209	8312	axin 1	AXIN|PPP1R49
B2M	0.00681151	0.0681151	567	beta-2-microglobulin	-
BAX	0.0103429	0.103429	581	BCL2-associated X protein	BCL2L4
BCL2A1	0.00750104	0.0750104	597	BCL2-related protein A1	ACC-1|ACC-2|BCL2L5|BFL1|GRS|HBPA1
BCL6	0.0107309	0.107309	604	B-cell CLL/lymphoma 6	BCL5|BCL6A|LAZ3|ZBTB27|ZNF51
BIN1	0.00568209	0.0568209	274	bridging integrator 1	AMPH2|AMPHL|SH3P9
BZRAP1	0.00573891	0.0573891	9256	benzodiazepine receptor (peripheral) associated protein 1	PBR-IP|PRAX-1|PRAX1|RIM-BP1|RIMBP1
CADPS2	0.00568209	0.0568209	93664	Ca++-dependent secretion activator 2	-
CASP8	0.0110171	0.110171	841	caspase 8, apoptosis-related cysteine peptidase	ALPS2B|CAP4|Casp-8|FLICE|MACH|MCH5
CCNH	0.00749314	0.0749314	902	cyclin H	CAK|CycH|p34|p37
CDK1	0.00568209	0.0568209	983	cyclin-dependent kinase 1	CDC2|CDC28A|P34CDC2
CDK2	0.00668118	0.0668118	1017	cyclin-dependent kinase 2	CDKN2|p33(CDK2)
CDK6	0.00568209	0.0568209	1021	cyclin-dependent kinase 6	MCPH12|PLSTIRE
CDKN1A	0.00605301	0.0605301	1026	cyclin-dependent kinase inhibitor 1A (p21, Cip1)	CAP20|CDKN1|CIP1|MDA-6|P21|SDI1|WAF1|p21CIP1
CFP	0.00573891	0.0573891	5199	complement factor properdin	BFD|PFC|PFD|PROPERDIN
CREBBP	0.00666621	0.0666621	1387	CREB binding protein	CBP|KAT3A|RSTS
CSNK2A1	0.0068282	0.068282	1457	casein kinase 2, alpha 1 polypeptide	CK2A1|CKII|CSNK2A3
CTGF	0.00573891	0.0573891	1490	connective tissue growth factor	CCN2|HCS24|IGFBP8|NOV2
CTSB	0.00826446	0.0826446	1508	cathepsin B	APPS|CPSB
DDX5	0.00717463	0.0717463	1655	DEAD (Asp-Glu-Ala-Asp) box helicase 5	G17P1|HLR1|HUMP68|p68
DICER1	0.00553815	0.0553815	23405	dicer 1, ribonuclease type III	DCR1|Dicer|Dicer1e|HERNA|K12H4.8-LIKE|MNG1|RMSE2
EEF1A1	0.00757753	0.0757753	1915	eukaryotic translation elongation factor 1 alpha 1	CCS-3|CCS3|EE1A1|EEF-1|EEF1A|EF-Tu|EF1A|GRAF-1EF|HNGC:16303|LENG7|PTI1|eEF1A-1
EIF2AK2	0.00780497	0.0780497	5610	eukaryotic translation initiation factor 2-alpha kinase 2	EIF2AK1|PKR|PPP1R83|PRKR
EIF4A2	0.00608029	0.0608029	1974	eukaryotic translation initiation factor 4A2	BM-010|DDX2B|EIF4A|EIF4F|eIF-4A-II|eIF4A-II
ELAC2	0.0067973	0.067973	60528	elaC ribonuclease Z 2	COXPD17|ELC2|HPC2
EP300	0.00729746	0.0729746	2033	E1A binding protein p300	KAT3B|RSTS2|p300
ERC1	0.00573891	0.0573891	23085	ELKS/RAB6-interacting/CAST family member 1	Cast2|ELKS|ERC-1|RAB6IP2
FAS	0.0106664	0.106664	355	Fas cell surface death receptor	ALPS1A|APO-1|APT1|CD95|FAS1|FASTM|TNFRSF6
FBLN1	0.00573891	0.0573891	2192	fibulin 1	FBLN|FIBL1
FES	0.00573891	0.0573891	2242	FES proto-oncogene, tyrosine kinase	FPS
FHL2	0.00568209	0.0568209	2274	four and a half LIM domains 2	AAG11|DRAL|FHL-2|SLIM-3|SLIM3
FN1	0.00573891	0.0573891	2335	fibronectin 1	CIG|ED-B|FINC|FN|FNZ|GFND|GFND2|LETS|MSF
FYN	0.00684246	0.0684246	2534	FYN proto-oncogene, Src family tyrosine kinase	SLK|SYN|p59-FYN
GAB1	0.00568209	0.0568209	2549	GRB2-associated binding protein 1	-
GRB2	0.00804453	0.0804453	2885	growth factor receptor-bound protein 2	ASH|EGFRBP-GRB2|Grb3-3|MST084|MSTP084|NCKAP2
GRN	0.00553815	0.0553815	2896	granulin	CLN11|GEP|GP88|PCDGF|PEPI|PGRN
GSK3B	0.00619695	0.0619695	2932	glycogen synthase kinase 3 beta	-
HCK	0.00568209	0.0568209	3055	HCK proto-oncogene, Src family tyrosine kinase	JTK9|p59Hck|p61Hck
HNRNPK	0.00631838	0.0631838	3190	heterogeneous nuclear ribonucleoprotein K	CSBP|HNRPK|TUNP
HSP90AA1	0.0074414	0.074414	3320	heat shock protein 90kDa alpha (cytosolic), class A member 1	EL52|HSP86|HSP89A|HSP90A|HSP90N|HSPC1|HSPCA|HSPCAL1|HSPCAL4|HSPN|Hsp89|Hsp90|LAP-2|LAP2
HSPA5	0.00747963	0.0747963	3309	heat shock 70kDa protein 5 (glucose-regulated protein, 78kDa)	BIP|GRP78|HEL-S-89n|MIF2
ITGB4	0.00573891	0.0573891	3691	integrin, beta 4	CD104
JAG2	0.00573891	0.0573891	3714	jagged 2	HJ2|SER2
JAK1	0.00626157	0.0626157	3716	Janus kinase 1	JAK1A|JAK1B|JTK3
JAK2	0.00553815	0.0553815	3717	Janus kinase 2	JTK10|THCYT3
JUN	0.00736565	0.0736565	3725	jun proto-oncogene	AP-1|AP1|c-Jun
KIAA1549	0.00573891	0.0573891	57670	KIAA1549	-
LCK	0.0062916	0.062916	3932	LCK proto-oncogene, Src family tyrosine kinase	IMD22|LSK|YT16|p56lck|pp58lck
LDB1	0.00573891	0.0573891	8861	LIM domain binding 1	CLIM2|NLI
LTBR	0.00553815	0.0553815	4055	lymphotoxin beta receptor (TNFR superfamily, member 3)	CD18|D12S370|LT-BETA-R|TNF-R-III|TNFCR|TNFR-RP|TNFR2-RP|TNFR3|TNFRSF3
LYN	0.00568209	0.0568209	4067	LYN proto-oncogene, Src family tyrosine kinase	JTK8|p53Lyn|p56Lyn
MAPK12	0.00568209	0.0568209	6300	mitogen-activated protein kinase 12	ERK-6|ERK3|ERK6|MAPK 12|P38GAMMA|PRKM12|SAPK-3|SAPK3
MAPK7	0.00573891	0.0573891	5598	mitogen-activated protein kinase 7	BMK1|ERK4|ERK5|PRKM7
MCL1	0.00622768	0.0622768	4170	myeloid cell leukemia 1	BCL2L3|EAT|MCL1-ES|MCL1L|MCL1S|Mcl-1|TM|bcl2-L-3|mcl1/EAT
MLLT4	0.00573891	0.0573891	4301	myeloid/lymphoid or mixed-lineage leukemia (trithorax homolog, Drosophila); translocated to, 4	AF6
MVP	0.00573891	0.0573891	9961	major vault protein	LRP|VAULT1
MYD88	0.00568209	0.0568209	4615	myeloid differentiation primary response 88	MYD88D
NDRG1	0.00568209	0.0568209	10397	N-myc downstream regulated 1	CAP43|CMT4D|DRG-1|DRG1|GC4|HMSNL|NDR1|NMSL|PROXY1|RIT42|RTP|TARG1|TDD5
NOTCH1	0.00625377	0.0625377	4851	notch 1	AOS5|AOVD1|TAN1|hN1
NPM1	0.00605301	0.0605301	4869	nucleophosmin (nucleolar phosphoprotein B23, numatrin)	B23|NPM
NUP214	0.00826446	0.0826446	8021	nucleoporin 214kDa	CAIN|CAN|D9S46E|N214|p250
OBSCN	0.00573891	0.0573891	84033	obscurin, cytoskeletal calmodulin and titin-interacting RhoGEF	ARHGEF30|UNC89
PDE4DIP	0.00573891	0.0573891	9659	phosphodiesterase 4D interacting protein	CMYA2|MMGL
PFN1	0.00597222	0.0597222	5216	profilin 1	ALS18
PICK1	0.00573891	0.0573891	9463	protein interacting with PRKCA 1	PICK|PRKCABP
PIK3R1	0.0072427	0.072427	5295	phosphoinositide-3-kinase, regulatory subunit 1 (alpha)	AGM7|GRB1|IMD36|p85|p85-ALPHA
PITX1	0.00568209	0.0568209	5307	paired-like homeodomain 1	BFT|CCF|LBNBG|POTX|PTX1
PKM	0.00608029	0.0608029	5315	pyruvate kinase, muscle	CTHBP|HEL-S-30|OIP3|PK3|PKM2|TCB|THBP1
PKNOX1	0.00573891	0.0573891	5316	PBX/knotted 1 homeobox 1	PREP1|pkonx1c
PML	0.00739211	0.0739211	5371	promyelocytic leukemia	MYL|PP8675|RNF71|TRIM19
PPP1R13L	0.00568209	0.0568209	10848	protein phosphatase 1, regulatory subunit 13 like	IASPP|NKIP1|RAI|RAI4
PPP2R4	0.00619695	0.0619695	5524	protein phosphatase 2A activator, regulatory subunit 4	PP2A|PR53|PTPA
PTMA	0.00568209	0.0568209	5757	prothymosin, alpha	TMSA
RAB5A	0.0104575	0.104575	5868	RAB5A, member RAS oncogene family	RAB5
RABEP1	0.00678466	0.0678466	9135	rabaptin, RAB GTPase binding effector protein 1	RAB5EP|RABPT5
RAF1	0.00681015	0.0681015	5894	Raf-1 proto-oncogene, serine/threonine kinase	CMD1NN|CRAF|NS5|Raf-1|c-Raf
RASAL2	0.00573891	0.0573891	9462	RAS protein activator like 2	NGAP
RSF1	0.00553815	0.0553815	51773	remodeling and spacing factor 1	HBXAP|RSF-1|XAP8|p325
SCARB1	0.00595122	0.0595122	949	scavenger receptor class B, member 1	CD36L1|CLA-1|CLA1|HDLQTL6|SR-BI|SRB1
SDCCAG8	0.00573891	0.0573891	10806	serologically defined colon cancer antigen 8	BBS16|CCCAP|CCCAP SLSN7|NPHP10|NY-CO-8|SLSN7|hCCCAP
SEPT6	0.00608029	0.0608029	23157	septin 6	SEP2|SEPT2
SETD2	0.0101065	0.101065	29072	SET domain containing 2	HBP231|HIF-1|HIP-1|HYPB|KMT3A|SET2|p231HBP
SFRP4	0.00568209	0.0568209	6424	secreted frizzled-related protein 4	FRP-4|FRPHE|sFRP-4
SMAD3	0.00683324	0.0683324	4088	SMAD family member 3	HSPC193|HsT17436|JV15-2|LDS1C|LDS3|MADH3
SMYD3	0.00568209	0.0568209	64754	SET and MYND domain containing 3	KMT3E|ZMYND1|ZNFN3A1|bA74P14.1
SORBS2	0.00619695	0.0619695	8470	sorbin and SH3 domain containing 2	ARGBP2|PRO0618
SP110	0.00553815	0.0553815	3431	SP110 nuclear body protein	IFI41|IFI75|IPR1|VODI
SRC	0.0068282	0.068282	6714	SRC proto-oncogene, non-receptor tyrosine kinase	ASV|SRC1|c-SRC|p60-Src
SSB	0.00568209	0.0568209	6741	Sjogren syndrome antigen B (autoantigen La)	LARP3|La|La/SSB
STAT3	0.00631838	0.0631838	6774	signal transducer and activator of transcription 3 (acute-phase response factor)	ADMIO|APRF|HIES
SYNE1	0.00573891	0.0573891	23345	spectrin repeat containing, nuclear envelope 1	8B|ARCA1|C6orf98|CPG2|EDMD4|MYNE1|Nesp1|SCAR8|dJ45H2.2
SYNPO2	0.00573891	0.0573891	171024	synaptopodin 2	-
TACSTD2	0.00568209	0.0568209	4070	tumor-associated calcium signal transducer 2	EGP-1|EGP1|GA733-1|GA7331|GP50|M1S1|TROP2
TGFBR1	0.00568209	0.0568209	7046	transforming growth factor, beta receptor 1	AAT5|ACVRLK4|ALK-5|ALK5|ESS1|LDS1|LDS1A|LDS2A|MSSE|SKR4|TGFR-1|tbetaR-I
THBS1	0.00568209	0.0568209	7057	thrombospondin 1	THBS|THBS-1|TSP|TSP-1|TSP1
TNF	0.00774427	0.0774427	7124	tumor necrosis factor	DIF|TNF-alpha|TNFA|TNFSF2
TNFRSF1A	0.00669852	0.0669852	7132	tumor necrosis factor receptor superfamily, member 1A	CD120a|FPF|MS5|TBP1|TNF-R|TNF-R-I|TNF-R55|TNFAR|TNFR1|TNFR1-d2|TNFR55|TNFR60|p55|p55-R|p60
TP53	0.00928126	0.0928126	7157	tumor protein p53	BCC7|LFS1|P53|TRP53
TP53BP2	0.00626157	0.0626157	7159	tumor protein p53 binding protein 2	53BP2|ASPP2|BBP|P53BP2|PPP1R13A
TP73	0.00622768	0.0622768	7161	tumor protein p73	P73
TRIM27	0.00717953	0.0717953	5987	tripartite motif containing 27	RFP|RNF76
TRIO	0.00573891	0.0573891	7204	trio Rho guanine nucleotide exchange factor	ARHGEF23|tgat
TRIP11	0.00637016	0.0637016	9321	thyroid hormone receptor interactor 11	ACG1A|CEV14|GMAP-210|TRIP-11|TRIP230
VCAN	0.00573891	0.0573891	1462	versican	CSPG2|ERVR|GHAP|PG-M|WGN|WGN1
YWHAE	0.00605301	0.0605301	7531	tyrosine 3-monooxygenase/tryptophan 5-monooxygenase activation protein, epsilon	14-3-3E|HEL2|KCIP-1|MDCR|MDS
ZMYM2	0.00573891	0.0573891	7750	zinc finger, MYM-type 2	FIM|MYM|RAMP|SCLL|ZNF198
ZNF281	0.00573891	0.0573891	23528	zinc finger protein 281	ZBP-99|ZNP-99
